# Supplementary material for: A Microbiota-Directed Food Intervention for Undernourished Children
Source: N Engl J Med. Author manuscript; Available in PMC 2021 Apr 8. (PMC7993600; doi:10.1056/NEJMoa2023294)
Supplement: Supplementary file 2 [file NEJMoa-2021-2023294-s2.xlsx]

## Sheet: Table S1
Table S1. Nutritional composition of MDCF-2 and RUSF.
	MDCF-2	RUSF
	Nutrient composition (g/100g)
Micronutrient mix	3.14	3.14
Protein	11.6	10.2
Fat	20.8	29.5
Carbohydrate	46.2	48.8
Fiber	4.5	4.7
	Ingredient composition (g/100g)
Chickpea flour	10	0
Peanut flour	10	0
Soybean flour	8	0
Green banana	19	0
Rice	0	18.9
Lentil	0	21.5
Powdered skimmed milk	0	10.5
Sugar	29.8	17
Soybean oil	20	29
	Energy content
Protein-energy ratio	11.4	8.2
Fat-energy ratio	46	53.6
Total calories (kcal)	406.8	494.6

## Sheet: Table S2
Table S2. Ledger of enrollment characteristics and samples obtained from children in the study.
PID	Treatment	Gender	Age at enrollment (months)	WLZ at enrollment	WAZ at enrollment	LAZ at enrollment	MUAC (cm) at enrollment	% of days completing supplementation	Plasma (baseline)	Plasma (1 months)	Plasma (3 months)	Fecal sample (enrollment)	Fecal sample (baseline)	Fecal sample (10 days)	Fecal sample (20 days)	Fecal sample (1 month)	Fecal sample (2 months)	Fecal sample (3 months)	Fecal sample (1-month follow-up)
P01C555	RUSF	Female	17.3589	-2.48	-2.01	-0.47	12.8	97.4684	1	1	1	1	1	1	1	1	1	1	1
P01C666	MDCF-2	Male	14.8932	-2.06	-2.14	-1.43	13	97.4684	1	1	1	1	1	1	1	1	1	1	1
P01C777	MDCF-2	Female	16.4712	-2.84	-4.7	-5	12.2	97.4684	1	1	1	1	1	1	1	1	1	1	1
P01C888	RUSF	Male	15.4849	-2.86	-2.84	-1.74	13.2	100	1	1	1	1	1	1	1	1	1	1	1
P02C555	RUSF	Female	14.2356	-2.66	-3.44	-2.94	11.9	97.4684	1	1	1	1	1	1	1	1	1	1	1
P02C666	MDCF-2	Male	12.526	-2.1	-2.27	-1.56	13.3	96.2025	1	1	1	1	1	1	1	1	1	1	1
P02C777	RUSF	Female	16.4712	-2.38	-4.07	-4.4	12.5	98.7342	1	1	1	1	1	1	1	1	1	1	0
P02C888	RUSF	Female	16.011	-2.6	-3.28	-2.76	12.5	97.4684	1	1	1	1	1	1	1	1	1	1	1
P03C555	MDCF-2	Male	15.2219	-2.99	-4.44	-4.75	12.5	97.4684	1	1	1	1	1	1	1	1	1	1	1
P03C666	RUSF	Male	17.063	-2.14	-2.16	-1.32	13.4	98.7342	1	1	1	1	1	1	1	1	1	1	1
P03C777	RUSF	Male	17.0959	-2.14	-2.77	-2.62	13	98.7342	1	1	1	1	1	1	1	1	1	1	1
P03C888	RUSF	Male	17.1616	-2.56	-2.03	-0.34	13	98.7342	1	1	1	1	1	1	1	1	1	1	1
P04C555	MDCF-2	Female	16.9315	-2.22	-2.56	-1.96	13.1	96.2025	1	1	1	1	1	1	1	1	1	1	1
P04C666	MDCF-2	Male	18.4767	-2.41	-3.52	-3.75	12.6	98.7342	1	1	1	1	1	1	1	1	1	1	1
P04C777	RUSF	Female	12.1973	-2.07	-2.22	-1.45	13.2	29.1139	0	0	0	1	1	1	1	0	0	0	0
P04C888	MDCF-2	Male	14.6301	-2.62	-2.48	-1.33	12.8	98.7342	1	1	1	1	1	1	1	1	1	1	1
P05C555	MDCF-2	Female	17.589	-2.02	-2.37	-1.86	13.4	98.7342	1	1	1	1	1	1	1	1	1	1	1
P05C666	RUSF	Female	17.2274	-2.16	-2.81	-2.48	12	98.7342	1	1	1	1	1	1	1	1	1	1	1
P05C777	MDCF-2	Male	15.5178	-2.04	-3.02	-3.16	13.2	98.7342	1	1	1	1	1	1	1	1	1	1	1
P05C888	RUSF	Male	16.537	-2.18	-2.01	-0.94	12.7	100	1	1	1	1	1	1	1	1	1	1	1
P06C555	MDCF-2	Female	16.3397	-2.05	-1.9	-0.91	12.7	98.7342	1	1	1	1	1	1	1	1	1	1	1
P06C666	RUSF	Male	12.3288	-2.61	-2.87	-2.02	13.3	98.7342	1	1	1	1	1	1	1	1	1	1	1
P06C777	MDCF-2	Male	15.0904	-2.76	-2.68	-1.55	12.5	98.7342	1	1	1	1	1	1	1	1	1	1	1
P06C888	MDCF-2	Female	14.926	-2.43	-3.67	-3.63	12	100	1	1	1	1	1	1	1	1	1	1	1
P07C555	RUSF	Female	17.7205	-2.38	-2.03	-0.66	12.9	100	1	1	1	1	1	1	1	1	1	1	1
P07C666	MDCF-2	Female	17.6877	-2.11	-2.49	-1.97	13.3	98.7342	1	1	1	1	1	1	1	1	1	1	1
P07C777	RUSF	Female	16.8329	-2.49	-2.94	-2.28	13	98.7342	1	1	1	1	1	1	1	1	1	1	1
P07C888	RUSF	Female	17.1288	-2.15	-3.51	-3.71	12.3	98.7342	1	1	1	1	1	1	1	1	1	1	1
P08C555	MDCF-2	Male	17.2932	-2.18	-2.93	-2.87	13.3	98.7342	1	1	1	1	1	1	1	1	1	1	1
P08C666	RUSF	Male	15.2877	-2.73	-2.75	-1.75	12	97.4684	1	1	1	1	1	1	1	1	1	1	1
P08C777	RUSF	Female	16.7671	-2.2	-2.15	-1.2	12.5	100	1	1	1	1	1	1	1	1	1	1	1
P08C888	MDCF-2	Male	18.3781	-2.02	-2.78	-2.8	12.9	98.7342	1	1	1	1	1	1	1	1	1	1	1
P09C555	MDCF-2	Male	13.0521	-2.56	-3.01	-2.38	12.8	0	0	0	0	1	0	0	0	0	0	0	0
P09C666	RUSF	Male	18.4438	-2.57	-3.7	-3.93	11.8	98.7342	1	1	1	1	1	1	1	1	1	1	1
P09C777	MDCF-2	Female	13.2164	-2.21	-1.91	-0.71	12.3	97.4684	1	1	1	1	1	1	1	1	1	1	1
P09C888	MDCF-2	Male	11.9342	-2.03	-1.51	-0.07	12.8	100	1	1	1	1	1	1	1	1	1	1	1
P10C555	MDCF-2	Male	12.0986	-2.16	-3.17	-3.09	13	98.7342	1	1	1	1	1	1	1	1	1	1	1
P10C666	MDCF-2	Female	14.926	-2.13	-3.5	-3.66	12	98.7342	1	1	1	1	1	1	1	1	1	1	1
P10C777	MDCF-2	Male	14.0055	-2.9	-2.99	-1.96	13	100	1	1	1	1	1	1	1	1	1	1	1
P10C888	RUSF	Male	13.1178	-2.08	-2.73	-2.49	12.7	98.7342	1	1	1	1	1	1	1	1	1	1	1
P11C555	RUSF	Female	13.0849	-2.32	-2.2	-1.1	12.8	98.7342	1	1	1	1	1	1	1	1	1	1	1
P11C666	RUSF	Female	16.6685	-2.16	-2.62	-2.16	13.5	100	1	1	1	1	1	1	1	1	1	1	1
P11C777	RUSF	Male	17.4575	-2.64	-3.59	-3.6	12.4	98.7342	1	1	1	1	1	1	1	1	1	1	1
P11C888	RUSF	Male	15.0247	-2.51	-1.88	-0.1	13.5	98.7342	1	1	1	1	1	1	1	1	1	1	1
P12C555	MDCF-2	Female	12.7562	-2.76	-2.74	-1.5	12.4	98.7342	1	1	1	1	1	1	1	1	1	1	1
P12C666	MDCF-2	Female	13.2822	-2.27	-2.82	-2.28	12.4	100	1	1	1	1	1	1	1	1	1	1	1
P12C777	MDCF-2	Female	17.9178	-2.06	-2.53	-2.11	12.5	98.7342	1	1	1	1	1	1	1	1	1	1	1
P12C888	RUSF	Female	15.4849	-2.13	-1.8	-0.59	12.8	98.7342	1	1	1	1	1	1	1	1	1	1	1
P13C555	MDCF-2	Male	14.8274	-2.33	-2.49	-1.77	13.6	97.4684	1	1	1	1	1	1	1	1	1	1	1
P13C666	RUSF	Male	15.9123	-2.08	-2.3	-1.75	13.2	100	1	1	1	1	1	1	1	1	1	1	1
P13C777	RUSF	Female	18.4767	-2.14	-2.88	-2.62	13	98.7342	1	1	1	1	1	1	1	1	1	1	1
P13C888	MDCF-2	Female	15.6493	-2.07	-2.49	-2.02	12.9	98.7342	1	1	1	1	1	1	1	1	1	1	1
P14C555	RUSF	Female	17.063	-2.94	-3.43	-2.64	12.4	98.7342	1	1	1	1	1	1	1	1	1	1	1
P14C666	RUSF	Male	15.0575	-2.58	-3.53	-3.47	12.6	98.7342	1	1	1	1	1	1	1	1	1	1	1
P14C777	RUSF	Male	17.1288	-2.49	-3.02	-2.63	13	100	1	1	1	1	1	1	1	1	1	1	1
P14C888	RUSF	Female	16.5699	-2.51	-2.52	-1.49	12.8	98.7342	1	1	1	1	1	1	1	1	1	1	1
P15C555	RUSF	Female	11.9014	-2.4	-2.44	-1.4	12.4	98.7342	1	1	1	1	1	1	1	1	1	1	1
P15C666	RUSF	Male	15.7479	-2.32	-2.65	-2.11	12.9	98.7342	1	1	1	1	1	1	1	1	1	1	1
P15C777	MDCF-2	Female	16.7014	-2.12	-1.49	0.06	13.3	25.3165	0	0	0	1	1	1	1	0	0	0	0
P15C888	MDCF-2	Female	15.3863	-2.4	-2.52	-1.64	12.7	98.7342	1	1	1	1	1	1	1	1	1	1	1
P16C555	RUSF	Female	12.9863	-2.19	-2.81	-2.36	11.7	98.7342	1	1	1	1	1	1	1	1	1	1	1
P16C666	MDCF-2	Male	14.4329	-2.01	-3.05	-3.21	13.7	98.7342	1	1	1	1	1	1	1	1	1	1	1
P16C777	MDCF-2	Female	17.2603	-2.02	-2.06	-1.27	12.8	100	1	1	1	1	1	1	1	1	1	1	1
P16C888	RUSF	Female	16.537	-2.77	-2.46	-0.98	12.3	97.4684	1	1	1	1	1	1	1	1	1	1	1
P17C555	MDCF-2	Male	11.7041	-2.22	-2.65	-2.07	13	98.7342	1	1	1	1	1	1	1	1	1	1	1
P17C666	MDCF-2	Female	13.3151	-2.61	-3.39	-2.86	12.4	98.7342	1	1	1	1	1	1	1	1	1	1	1
P17C777	MDCF-2	Female	17.6877	-2.32	-1.82	-0.3	13.8	98.7342	1	1	1	1	1	1	1	1	1	1	1
P17C888	MDCF-2	Female	13.9726	-2.56	-2.43	-1.24	12.7	100	1	1	1	1	1	1	1	1	1	1	1
P18C555	MDCF-2	Female	16.3068	-2.36	-2.84	-2.29	12.5	98.7342	1	1	1	1	1	1	1	1	1	1	1
P18C666	RUSF	Female	14.5644	-2.65	-2.72	-1.66	12.6	97.4684	1	1	1	1	1	1	1	1	1	1	1
P18C777	RUSF	Female	17.1288	-2.13	-2.83	-2.55	12.6	0	0	0	0	1	1	0	0	0	0	0	0
P18C888	RUSF	Male	15.7808	-2.38	-2.54	-1.82	13	98.7342	1	1	1	1	1	1	1	1	1	1	1
P19C666	RUSF	Male	16.4712	-2.05	-2.09	-1.34	12.8	97.4684	1	1	1	1	1	1	1	1	1	1	1
P19C777	RUSF	Female	11.6712	-2.88	-2.82	-1.45	12.8	100	1	1	1	1	1	1	1	1	1	1	1
P19C888	RUSF	Male	17.4904	-2.04	-3.04	-3.28	12.7	98.7342	1	1	1	1	1	1	1	1	1	1	1
P20C666	MDCF-2	Female	14.7945	-2.21	-1.55	0.08	12.7	100	1	1	1	1	1	1	1	1	1	1	1
P20C777	MDCF-2	Female	13.2493	-2.1	-3.74	-3.97	11.9	97.4684	1	1	1	1	1	1	1	1	1	1	1
P21C666	MDCF-2	Male	11.7041	-2.36	-2.36	-1.35	13.7	98.7342	1	1	1	1	1	1	1	1	1	1	1
P21C777	MDCF-2	Male	15.6493	-2.76	-3.07	-2.35	12	98.7342	1	1	1	1	1	1	1	1	1	1	1
P22C666	MDCF-2	Male	18.2137	-2.03	-2.4	-2.02	13.2	98.7342	1	1	1	1	1	1	1	1	1	1	1
P22C777	RUSF	Female	14.2685	-2.04	-1.79	-0.73	12.7	98.7342	1	1	1	1	1	1	1	1	1	1	1
P23C666	MDCF-2	Female	16.6356	-2.53	-2.51	-1.44	12.6	98.7342	1	1	1	1	1	1	1	1	1	1	1
P23C777	MDCF-2	Female	12	-2.14	-3.28	-3.11	13.4	98.7342	1	1	1	1	1	1	1	1	1	1	1
P24C666	MDCF-2	Female	14.9918	-2.06	-1.89	-0.91	12.7	98.7342	1	1	1	1	1	1	1	1	1	1	1
P24C777	RUSF	Male	17.9836	-2.49	-2.72	-2.01	13	98.7342	1	1	1	1	1	1	1	1	1	1	1
P25C666	RUSF	Male	13.0192	-2.67	-3.44	-3.06	12.8	98.7342	1	1	1	1	1	1	1	1	1	1	1
P25C777	MDCF-2	Female	17.326	-2.26	-2.42	-1.64	12.6	98.7342	1	1	1	1	1	1	1	1	1	1	1
P26C666	RUSF	Female	15.1562	-2.57	-3.38	-2.97	12.5	98.7342	1	1	1	1	1	1	1	1	1	1	1
P26C777	RUSF	Male	15.3863	-2.64	-3.44	-3.23	12.6	97.4684	1	1	1	1	1	1	1	1	1	1	1
P27C666	MDCF-2	Female	15.0904	-2.72	-1.96	-0.04	12.4	98.7342	1	1	1	1	1	1	1	1	1	1	1
P27C777	RUSF	Male	18.5096	-2.12	-4.12	-5.19	12.4	98.7342	1	1	1	1	1	1	1	1	1	1	1
P28C666	RUSF	Female	16.4055	-2.61	-2.81	-1.89	12.4	98.7342	1	1	1	1	1	1	1	1	1	1	1
P28C777	MDCF-2	Male	16.5699	-2.08	-2.43	-2.02	14	98.7342	1	1	1	1	1	1	1	1	1	1	1
P29C777	MDCF-2	Male	12.526	-2.05	-2.46	-1.98	14	29.1139	0	0	0	1	1	1	1	0	0	0	0
P30C777	RUSF	Male	11.6384	-2.05	-1.51	0	13	100	1	1	1	1	1	1	1	1	1	1	1
P31C777	MDCF-2	Male	17.2274	-2.96	-2.89	-1.68	12.3	100	1	1	1	1	1	1	1	1	1	1	1
P32C777	MDCF-2	Female	13.6767	-2.05	-2.52	-2.06	12.4	98.7342	1	1	1	1	1	1	1	1	1	1	1
P33C777	RUSF	Female	15.6493	-2.72	-4.36	-4.51	11.8	98.7342	1	1	1	1	1	1	1	1	1	1	1
P34C777	RUSF	Female	17.5233	-2.84	-3.37	-2.64	13.2	98.7342	1	1	1	1	1	1	1	1	1	1	1
P35C777	RUSF	Female	12.7562	-2.06	-2.12	-1.31	13	98.7342	1	1	1	1	1	1	1	1	1	1	1
P36C777	MDCF-2	Female	14.1041	-2.07	-1.49	-0.03	12.7	98.7342	1	1	1	1	1	1	1	1	1	1	1
P37C777	RUSF	Female	11.9014	-2.45	-3.07	-2.41	12.3	98.7342	1	1	1	1	1	1	1	1	1	1	1
P38C777	MDCF-2	Male	14.5644	-2.16	-3.1	-3.14	12.7	98.7342	1	1	1	1	1	1	1	1	1	1	1
P39C777	RUSF	Female	12.2301	-2.6	-2.3	-0.88	12.3	98.7342	1	1	1	1	1	1	1	1	1	1	1
P40C777	MDCF-2	Male	17.4575	-2.17	-3.03	-3.08	12.6	98.7342	1	1	1	1	1	1	1	1	1	1	1
P41C777	RUSF	Female	15.0575	-2.21	-2.18	-1.26	13.4	98.7342	1	1	1	1	1	1	1	1	1	1	1
P42C777	MDCF-2	Male	16.7671	-2.92	-3.45	-2.97	12	100	1	1	1	1	1	1	1	1	1	1	1
P43C777	MDCF-2	Female	13.4795	-2.1	-4.09	-4.55	12	98.7342	1	1	1	1	1	1	1	1	1	1	1
P44C777	RUSF	Female	16.7671	-2.72	-2.49	-1.13	13	98.7342	1	1	1	1	1	1	1	1	1	1	1
P45C777	MDCF-2	Female	14.3342	-2.31	-2.4	-1.54	13.3	98.7342	1	1	1	1	1	1	1	1	1	1	1
P46C777	RUSF	Female	17.2274	-2.07	-3.37	-3.56	12.5	100	1	1	1	1	1	1	1	1	1	1	1
P47C777	MDCF-2	Male	16.8	-2.08	-2.02	-1.12	13.1	98.7342	1	1	1	1	1	1	1	1	1	1	1
P48C777	RUSF	Female	16.3397	-2.5	-3.05	-2.47	12.3	98.7342	1	1	1	1	1	1	1	1	1	1	1
P49C777	MDCF-2	Female	15.3534	-2.06	-2.52	-2.1	12	98.7342	1	1	1	1	1	1	1	1	1	1	1
P50C777	MDCF-2	Female	18.3123	-2.34	-2.23	-1.1	12.3	98.7342	1	1	1	1	1	1	1	1	1	1	1
P51C777	RUSF	Female	11.5726	-2.34	-2.28	-1.17	13.1	62.0253	0	0	0	1	1	1	1	1	0	0	0
P52C777	RUSF	Female	15.4849	-2.21	-2.48	-1.82	13	98.7342	1	1	1	1	1	1	1	1	1	1	1
P53C777	RUSF	Male	15.0904	-2.93	-2.67	-1.28	11.8	100	1	1	1	1	1	1	1	1	1	1	1
P54C777	MDCF-2	Male	16.7014	-2.52	-3.05	-2.64	13	98.7342	1	1	1	1	1	1	1	1	1	1	0
P55C777	MDCF-2	Female	18.2795	-2.11	-3.22	-3.25	12.1	98.7342	1	1	1	1	1	1	1	1	1	1	1
P56C777	RUSF	Male	17.3589	-2.44	-3.36	-3.38	12.8	98.7342	1	1	1	1	1	1	1	1	1	1	1
P57C777	MDCF-2	Female	14.5315	-2.87	-3.07	-2.02	12.2	98.7342	1	1	1	1	1	1	1	1	1	1	1
P58C777	RUSF	Male	11.8685	-2.07	-2.35	-1.72	12.2	98.7342	1	1	1	1	1	1	1	1	1	1	1
P59C777	MDCF-2	Female	16.6027	-2.3	-2.64	-2	13	98.7342	1	1	1	1	1	1	1	1	1	1	1

## Sheet: Table S3
Table S3. Environmental characteristics at enrollment.
	MDCF2 (n=61)	RUSF (n=62)
Family characteristics
Birth order (1 = 1st child born, 2 = 2nd child born, etc.)	2 [1, 2]	2 [1, 2]
Number of family members	4 [3, 5]	5 [4, 6]
Female head of household	11 (18%)	15 (24%)
Household income (USD/month)	156 [108, 276]	180.0 [120.0, 240.0]
Maternal age (years)	23.9 ± 5.1	24.2 ± 4.8
Maternal height (cm)	148.7 ± 5.1	149.9 ± 5.1
Maternal weight (kg)	49.6 ± 11.3	47.1 ± 8.4
Mother's education
Primary education incomplete	16 (26%)	14 (23%)
Primary education complete	12 (20%)	16 (26%)
Secondary education incomplete	17 (28%)	15 (24%)
Secondary education (or higher) complete	7 (11%)	9 (14%)
Only able to write her name	9 (15%)	8 (13%)
Father's education
Primary education incomplete	9 (15%)	6 (10%)
Primary education complete	13 (21%)	12 (19%)
Secondary education incomplete	10 (16%)	18 (29%)
Secondary education (or higher) complete	8 (13%)	10 (16%)
Only able to write his name	18 (30%)	16 (26%)
Unable to write his name	3 (5%)	0 (0%)
Comorbidities
History of any illness in the week prior to enrollment - no. with illness (%)	37 (61%)	23 (37%)
Principle source of drinking water
Piped water in residence	25 (41%)	22 (35%)
Piped water in yard	32 (52%)	37 (60%)
Tube well	4 (7%)	3 (5%)
Principle source of drinking water
Filter	35 (57%)	29 (47%)
Boiling	0 (0%)	2 (3%)
No treatment	26 (43%)	31 (50%)
Toilet type
6=sanitary (water sealed and septic tank)	1 (2%)	1 (2%)
5=sanitary (water sealed and septic tank)	22 (36%)	19 (30%)
Ring slab (not water sealed)	16 (26%)	14 (22%)
Ring slab (water sealed)	16 (26%)	24 (39%)
Open pit	2 (3%)	1 (2%)
Other	4 (7%)	3 (5%)
Hand-washing practice after defecation†
Soap and water	9 (15%)	5 (8%)
Water only	3 (5%)	0 (0%)
Does not wash hands	48 (78%)	56 (90%)
Other	1 (2%)	1 (2%)
Values represent: mean ± SD; number (percentage); number (%); median [interquartile range].

## Sheet: Table S4
Table S4. Food frequency questionnaire responses during the 3-month period of treatment.
(A) Changes in food consumption between children who received MDCF-2 and RUSF. [For each question, food frequency questionnaire (FFQ) response was modeled using a generalized mixed-effects linear model with a binomial distribution (for questions prompting a yes/no answer) or a Poisson distribution (for questions prompting a counts-based answer). The primary predictor was the interaction between w…
Questionnaire item	b	SEM	p-value	Question
FFQ101	2.25999	1.38797	0.103468	Are you breastfeeding your child?
FFQ102	0.034171	0.0351002	0.330292	Last night, how many times did you breastfeed your child from sunset to sunrise?
FFQ103	-0.0816649	0.0333157	0.0142363	Yesterday, during the day, how many times did you breastfeed your child?
FFQ104	0.221587	0.174074	0.203038	Do you give your child any other milk, such as tinned, packed, powdered or fresh animal milk?
FFQ105	0.0354826	0.104806	0.734946	Last night, how many times did you feed your child animal milks from sunset to sunrise?
FFQ106	0.121789	0.0894759	0.173471	Yesterday, during the day, how many times did you feed your child animal milk?
FFQ107	0.443608	0.535546	0.407485	Is your child eating any semi-solid, mashed, or solid foods (homemade, not snacks)?
FFQ107a	-0.0149625	0.0396577	0.705958	If yes, how many times?
FFQ108	-3.60138	1.65449	0.0295004	Yesterday, did you give your child any commercially available complementary food (cereal, etc.)?
FFQ108a	-1.98096	0.888488	0.025775	If yes, how many times?
FFQ109	NA	NA	NA	Plain water?
FFQ109a	-0.0022234	0.0225144	0.921333	If yes, how many times?
FFQ110	0.27108	0.216985	0.211555	Tea, coffee, or any other warm/hot drinks?
FFQ110a	0.134521	0.155492	0.386967	If yes, how many times?
FFQ111	-0.665962	0.498025	0.181155	Fruit or vegetable juices (prepared at home)?
FFQ111a	-0.451216	0.42404	0.287289	If yes, how many times?
FFQ112	0.0306396	0.190637	0.872312	Any other liquids, such as sugar water, thin soup or broth, carbonated drinks, commercially packed juices.
FFQ112a	-0.0357364	0.146832	0.807708	If yes, how many times?
FFQ113	NA	NA	NA	Any malted drink or beverage (Horlicks etc)?
FFQ113a	NA	NA	NA	If yes, how many times?
FFQ114	0.224195	0.923202	0.808126	Rice, bread, noodles, or other foods made from grains?
FFQ114a	-0.00685804	0.0373348	0.854256	If yes, how many times?
FFQ115	-0.015999	0.148975	0.914477	White potatoes or other foods made from roots?
FFQ115a	-0.0487844	0.0750189	0.515502	If yes, how many times?
FFQ116	0.454204	0.25924	0.079763	Carrots or sweet potatoes that are yellow or orange inside?
FFQ116a	0.418128	0.189954	0.0277216	If yes, how many times?
FFQ117	-0.146609	0.206871	0.478511	Any dark green or other leafy vegetables such as spinach?
FFQ117a	-0.066479	0.146008	0.648887	If yes, how many times?
FFQ118	-0.0386886	0.15329	0.800742	Foods made with beans, lentils, peas, corn, ground nuts or any other legumes?
FFQ118a	-0.137189	0.0673593	0.0416825	If yes, how many times?
FFQ119	-0.279756	0.188845	0.1385	Ripe mangoes, papayas, or other sweet yellow/orange or red fruit?
FFQ119a	-0.144208	0.138914	0.299219	If yes, how many times?
FFQ120	-0.162557	0.150983	0.281634	Any other fruits or vegetables such as banana, apple, oranges, tomatoes, squash etc.?
FFQ120a	-0.073882	0.0642748	0.250362	If yes, how many times?
FFQ121	0.318055	0.283699	0.262245	Liver, kidney, or other organ meats?
FFQ121a	0.208103	0.239697	0.385289	If yes, how many times?
FFQ122	0.150636	0.167982	0.36986	Any meat, such as chicken, beef, lamb, goat, ducks (others)?
FFQ122a	0.170977	0.108878	0.116333	If yes, how many times?
FFQ123	0.478775	0.157879	0.00242505	Eggs?
FFQ123a	0.366119	0.110732	0.000945193	If yes, how many times?
FFQ124	-0.169757	0.162445	0.296018	Fresh or dried fish or shellfish?
FFQ124a	-0.162861	0.0996202	0.102088	If yes, how many times?
FFQ125	0.44934	0.210399	0.0327076	Cheese, yogurt, or other dairy products?
FFQ125a	0.350113	0.169499	0.0388685	If yes, how many times?
FFQ126	0.010529	0.154537	0.94568	Any sugary foods such as pastries, cakes, or biscuits?
FFQ126a	-0.0666596	0.0864613	0.440721	If yes, how many times?
FFQ127	-0.00617238	0.161755	0.969561	Any commercially available foods?
FFQ127a	0.0749346	0.0922653	0.416698	If yes, how many times?
FFQ128	0.112181	0.158349	0.478671	Any locally produced/vendor foods (such as rice cakes, chanachur, ice cream etc.)?
FFQ128a	0.0607186	0.102557	0.553818	If yes, how many times?
FFQ129	0.00249851	0.0270765	0.926479	Yesterday, counting meals and snacks, how many times did the participant ate?
FFQ130	-0.051807	0.660161	0.937449	Yesterday during the day and at night, did the participant eat anything else other than the foods that were mentioned right now?
FFQ130a	0.00480587	0.570302	0.993276	If yes, how many times?
FFQ131	0.285641	0.210088	0.173948	Yesterday during food preparation, did oil was mixed with it?
FFQ131a	0.226166	0.1256	0.0717522	If yes, how many spoons?
FFQ132	0.00443175	0.043261	0.918406	How would the responder describe participant's appetite?
fg1	1.43249	1.76801	0.417809	grains, roots and tubers
fg2	-0.0386886	0.15329	0.800742	legumes and nuts
fg3	0.282145	0.162284	0.0821065	dairy products (milk, yogurt, cheese)
fg4	0.0888958	0.155013	0.566324	flesh foods (meat, fish, poultry and liver/organ meats)
fg5	0.478775	0.157879	0.00242505	eggs
fg6	-0.228046	0.152133	0.133876	vitamin-A rich fruits and vegetables
fg7	-0.150751	0.151318	0.319127	other fruits and vegetables
mdd	0.209007	0.156644	0.182112	Minimum dietary diversity
mmf	0.640226	0.434827	0.140922	Minimum meal frequency
mad	0.185419	0.151953	0.222373	Minimum acceptable diet
(B) Differences in food consumption between children who received MDCF-2 and RUSF. [For each question, food frequency questionnaire (FFQ) response was modeled using a generalized mixed-effects linear model with a binomial distribution (for questions prompting a yes/no answer) or a Poisson distribution (for questions prompting a counts-based answer). The primary predictor was the type of treatment…
Questionnaire item	b	SEM	p-value	Question
FFQ101	-3.57656	3.1418	0.254962	Are you breastfeeding your child?
FFQ102	-0.14844	0.152182	0.329358	Last night, how many times did you breastfeed your child from sunset to sunrise?
FFQ103	-0.0885771	0.181584	0.625689	Yesterday, during the day, how many times did you breastfeed your child?
FFQ104	0.832102	0.345776	0.0161073	Do you give your child any other milk, such as tinned, packed, powdered or fresh animal milk?
FFQ105	0.683769	0.354966	0.0540678	Last night, how many times did you feed your child animal milks from sunset to sunrise?
FFQ106	0.274504	0.250715	0.273567	Yesterday, during the day, how many times did you feed your child animal milk?
FFQ107	0.839343	0.627316	0.1809	Is your child eating any semi-solid, mashed, or solid foods (homemade, not snacks)?
FFQ107a	0.145814	0.0843004	0.0836843	If yes, how many times?
FFQ108	-1.34302	3.01384	0.655874	Yesterday, did you give your child any commercially available complementary food (cerelac etc)?
FFQ108a	-0.346653	2.37013	0.883717	If yes, how many times?
FFQ109	0	0	0	Plain water?
FFQ109a	-0.046284	0.0387323	0.232099	If yes, how many times?
FFQ110	0.123373	0.39252	0.753286	Tea, coffee, or any other warm/hot drinks?
FFQ110a	0.0711147	0.277652	0.797851	If yes, how many times?
FFQ111	1.0017	0.770763	0.193729	Fruit or vegetable juices (prepared at home)?
FFQ111a	0.762555	0.655633	0.244796	If yes, how many times?
FFQ112	0.309349	0.274527	0.259809	Any other liquids, such as sugar water, thin soup or broth, carbonated drinks, commercially packed juices.
FFQ112a	0.238555	0.216638	0.270823	If yes, how many times?
FFQ113	NA	NA	NA	Any malted drink or beverage (Horlicks etc)?
FFQ113a	NA	NA	NA	If yes, how many times?
FFQ114	1.929	1.24552	0.121442	Rice, bread, noodles, or other foods made from grains?
FFQ114a	0.134714	0.0773108	0.0814206	If yes, how many times?
FFQ115	0.235675	0.208663	0.258708	White potatoes or other foods made from roots?
FFQ115a	0.130961	0.112994	0.246453	If yes, how many times?
FFQ116	0.436919	0.29428	0.137621	Carrots or sweet potatoes that are yellow or orange inside?
FFQ116a	0.445403	0.303564	0.142309	If yes, how many times?
FFQ117	-0.0233384	0.304417	0.938889	Any dark green or other leafy vegetables such as spinach?
FFQ117a	-0.0238149	0.259168	0.926786	If yes, how many times?
FFQ118	0.26154	0.241075	0.277969	Foods made with beans, lentils, peas, corn, ground nuts or any other legumes?
FFQ118a	0.152701	0.16116	0.343377	If yes, how many times?
FFQ119	-0.281824	0.264113	0.285947	Ripe mangoes, papayas, or other sweet yellow/orange or red fruit?
FFQ119a	-0.177748	0.222911	0.425222	If yes, how many times?
FFQ120	0.26352	0.203872	0.19616	Any other fruits or vegetables such as banana, apple, oranges, tomatoes, squash etc.?
FFQ120a	0.189575	0.110852	0.0872342	If yes, how many times?
FFQ121	0.0347349	0.369163	0.925037	Liver, kidney, or other organ meats?
FFQ121a	0.0712581	0.358567	0.842474	If yes, how many times?
FFQ122	0.051014	0.248791	0.837535	Any meat, such as chicken, beef, lamb, goat, ducks (others)?
FFQ122a	0.0759033	0.199771	0.703982	If yes, how many times?
FFQ123	0.267929	0.201353	0.183307	Eggs?
FFQ123a	0.244032	0.140279	0.0819255	If yes, how many times?
FFQ124	0.286708	0.246602	0.244978	Fresh or dried fish or shellfish?
FFQ124a	0.185035	0.173879	0.287256	If yes, how many times?
FFQ125	-0.271324	0.27988	0.33233	Cheese, yogurt, or other dairy products?
FFQ125a	-0.214133	0.238969	0.370215	If yes, how many times?
FFQ126	0.319109	0.238875	0.181588	Any sugary foods such as pastries, cakes, or biscuits?
FFQ126a	0.201032	0.133145	0.131075	If yes, how many times?
FFQ127	-0.140927	0.283874	0.619583	Any commercially available foods?
FFQ127a	-0.112575	0.186606	0.546327	If yes, how many times?
FFQ128	-0.175963	0.228405	0.441065	Any locally produced/vendor foods (such as rice cakes, chanachur, icecreametc.)?
FFQ128a	-0.170938	0.171115	0.31781	If yes, how many times?
FFQ129	0.0914462	0.0577834	0.11352	Yesterday, counting meals and snacks, how many times did the participant ate?
FFQ130	0.295867	1.27148	0.815998	Yesterday during the day and at night, did the participant eat anything else other than the foods that were mentioned right now?
FFQ130a	0.320208	1.12854	0.776612	If yes, how many times?
FFQ131	-0.232744	0.315489	0.460683	Yesterday during food preparation, did oil was mixed with it?
FFQ131a	-0.184839	0.305717	0.54544	If yes, how many spoons?
FFQ132	0.0675953	0.0507713	0.183068	How would the responder describe participant's appetite?
fg1	2.78004	2.44618	0.255754	grains, roots and tubers
fg2	0.26154	0.241075	0.277969	legumes and nuts
fg3	0.689142	0.299879	0.0215581	dairy products (milk, yogurt, cheese)
fg4	0.152549	0.225416	0.498568	flesh foods (meat, fish, poultry and liver/organ meats)
fg5	0.267929	0.201353	0.183307	eggs
fg6	-0.0661875	0.202138	0.743338	vitamin-A rich fruits and vegetables
fg7	0.252846	0.204818	0.21702	other fruits and vegetables
mdd	0.542532	0.230376	0.0185236	Minimum dietary diversity
mmf	0.650633	0.5432	0.231004	Minimum meal frequency
mad	0.370616	0.218729	0.0901876	Minimum acceptable diet
(C) Associations between FFQ responses and WLZ. [For each question, a mixed-effects linear model was used to predict WLZ from the FFQ response, controlling for the fixed effects of time, treatment, the interaction between time and treatment, as well as a random intercept for each child.  is reported for the main effects of FFQ response; statistically significant values (p<0.05) are highlighted i…
Questionnaire item	b	SEM	p-value	Question
FFQ101	-0.075064	0.0920331	0.415144	Are you breastfeeding your child?
FFQ102	0.00324718	0.00714775	0.64975	Last night, how many times did you breastfeed your child from sunset to sunrise?
FFQ103	0.00314936	0.00664657	0.635757	Yesterday, during the day, how many times did you breastfeed your child?
FFQ104	-0.00399356	0.0303508	0.895354	Do you give your child any other milk, such as tinned, packed, powdered or fresh animal milk?
FFQ105	0.0288345	0.0195158	0.139958	Last night, how many times did you feed your child animal milks from sunset to sunrise?
FFQ106	-0.0156242	0.0152838	0.306976	Yesterday, during the day, how many times did you feed your child animal milk?
FFQ107	-0.0484575	0.0780669	0.534997	Is your child eating any semi-solid, mashed, or solid foods (homemade, not snacks)?
FFQ107a	-0.00790434	0.00891545	0.37558	If yes, how many times?
FFQ108	0.0615921	0.145924	0.6731	Yesterday, did you give your child any commercially available complementary food (cereal, etc.)?
FFQ108a	0.0816046	0.117796	0.488699	If yes, how many times?
FFQ109	NA	NA	NA	Plain water?
FFQ109a	-0.00657909	0.00516525	0.203177	If yes, how many times?
FFQ110	-0.00319802	0.0385204	0.933858	Tea, coffee, or any other warm/hot drinks?
FFQ110a	0.000204626	0.0279899	0.994169	If yes, how many times?
FFQ111	0.0429742	0.0824746	0.602497	Fruit or vegetable juices (prepared at home)?
FFQ111a	0.0628057	0.077265	0.416585	If yes, how many times?
FFQ112	0.0364231	0.0335891	0.278584	Any other liquids, such as sugar water, thin soup or broth, carbonated drinks, commercially packed juices.
FFQ112a	0.0331275	0.0282543	0.241415	If yes, how many times?
FFQ113	-0.590898	0.297349	0.0472956	Any malted drink or beverage (Horlicks etc)?
FFQ113a	-0.335277	0.203052	0.0991153	If yes, how many times?
FFQ114	0.102541	0.0895566	0.252623	Rice, bread, noodles, or other foods made from grains?
FFQ114a	-0.00811452	0.00868775	0.35059	If yes, how many times?
FFQ115	0.0510986	0.0263194	0.0526144	White potatoes or other foods made from roots?
FFQ115a	0.0173469	0.0126989	0.172391	If yes, how many times?
FFQ116	0.0531705	0.0413661	0.199111	Carrots or sweet potatoes that are yellow or orange inside?
FFQ116a	0.0160014	0.0227936	0.482917	If yes, how many times?
FFQ117	0.0417642	0.0374427	0.265065	Any dark green or other leafy vegetables such as spinach?
FFQ117a	0.0249584	0.0225791	0.26939	If yes, how many times?
FFQ118	0.0293187	0.0273287	0.28373	Foods made with beans, lentils, peas, corn, ground nuts or any other legumes?
FFQ118a	0.00741276	0.0118147	0.530572	If yes, how many times?
FFQ119	5.9675e-05	0.0343456	0.998614	Ripe mangoes, papayas, or other sweet yellow/orange or red fruit?
FFQ119a	-0.00821816	0.0239019	0.731081	If yes, how many times?
FFQ120	0.0258927	0.0267441	0.333308	Any other fruits or vegetables such as banana, apple, oranges, tomatoes, squash etc.?
FFQ120a	-0.0010453	0.0102259	0.918612	If yes, how many times?
FFQ121	-0.0182321	0.0502546	0.716873	Liver, kidney, or other organ meats?
FFQ121a	0.00775671	0.0373014	0.835334	If yes, how many times?
FFQ122	-0.00879386	0.0307857	0.775235	Any meat, such as chicken, beef, lamb, goat, ducks (others)?
FFQ122a	-0.0116709	0.0179541	0.515884	If yes, how many times?
FFQ123	0.00257911	0.0274832	0.925262	Eggs?
FFQ123a	-0.000438575	0.019269	0.981848	If yes, how many times?
FFQ124	0.0169911	0.0295879	0.565982	Fresh or dried fish or shellfish?
FFQ124a	0.00400625	0.0164126	0.80723	If yes, how many times?
FFQ125	-0.0213252	0.0385978	0.580792	Cheese, yogurt, or other dairy products?
FFQ125a	-0.0259638	0.0311295	0.404546	If yes, how many times?
FFQ126	-0.0738713	0.0272938	0.00696876	Any sugary foods such as pastries, cakes, or biscuits?
FFQ126a	-0.0389284	0.015128	0.0102846	If yes, how many times?
FFQ127	-0.000931068	0.029094	0.97448	Any commercially available foods?
FFQ127a	-0.00932804	0.0166677	0.575898	If yes, how many times?
FFQ128	-0.017004	0.0283363	0.548654	Any locally produced/vendor foods (such as rice cakes, chanachur, ice cream etc.)?
FFQ128a	-0.0081804	0.0178394	0.646697	If yes, how many times?
FFQ129	-0.00964352	0.00576473	0.0947795	Yesterday, counting meals and snacks, how many times did the participant ate?
FFQ130	0.0193003	0.0976919	0.843446	Yesterday during the day and at night, did the participant eat anything else other than the foods that were mentioned right now?
FFQ130a	0.0193003	0.0976919	0.843446	If yes, how many times?
FFQ131	-0.00612136	0.0368743	0.868201	Yesterday during food preparation, did oil was mixed with it?
FFQ131a	-0.00707731	0.0159607	0.657604	If yes, how many spoons?
FFQ132	0.0180103	0.0123766	0.146067	How would the responder describe participant's appetite?
fg1	0.00372313	0.12375	0.976007	grains, roots and tubers
fg2	0.0293187	0.0273287	0.28373	legumes and nuts
fg3	-0.00443797	0.0287717	0.877459	dairy products (milk, yogurt, cheese)
fg4	0.0186539	0.0271914	0.492931	flesh foods (meat, fish, poultry and liver/organ meats)
fg5	0.00257911	0.0274832	0.925262	eggs
fg6	0.0234892	0.0270464	0.385442	vitamin-A rich fruits and vegetables
fg7	0.0257768	0.0267942	0.336378	other fruits and vegetables
mdd	0.0465367	0.0273836	0.0896951	Minimum dietary diversity
mmf	0.0369122	0.0612003	0.546619	Minimum meal frequency
mad	0.0544054	0.0266914	0.0419062	Minimum acceptable diet

## Sheet: Table S5
Table S5. Alternative analyses of anthropometric response to MDCF-2 versus RUSF supplementation
(A) Robust linear mixed-effects modeling. -interaction represents the differential change in anthropometric measure in the MDCF-2 arm over the RUSF arm (positive values indicate children in the MDCF-2 arm showed faster growth). Values taken from Table 2 were computed using a standard linear mixed-effects model (LMM) and are compared against a variation of the LMM approach that is robust to outli…
Rate of growth during intervention (Δ anthropometry/week)
	β Interaction (95% CI) taken from Table 2	β Interaction (95% CI) using Robust LMM
WLZ	0.011 (0.001, 0.021)	0.010 (0.001, 0.020)
WAZ	0.008 (0.001, 0.015)	0.008 (0.001, 0.015)
LAZ	-0.001 (-0.005, 0.003)	0.000 (-0.004, 0.003)
MUAC (cm)	0.003 (-0.001, 0.007)	0.004 (0.000, 0.008)
Rate of growth considering the 1-month follow-up (Δ anthropometry/week)
	β Interaction (95% CI) taken from Table 2	β Interaction (95% CI) using Robust LMM
WLZ	0.010 (0.002, 0.018)	0.010 (0.003, 0.017)
WAZ	0.008 (0.002, 0.013)	0.008 (0.003, 0.013)
LAZ	0.000 (-0.003, 0.003)	0.001 (-0.002, 0.004)
MUAC (cm)	0.004 (0.000, 0.007)	0.005 (0.002, 0.008)
(B) Intent-to-treat analysis. † Values represent the mean ± SD. ‡ Linear model predicting anthropometry at the start of the intervention as a function of treatment group, controlling for baseline age, gender and any illness 7 days prior to starting the intervention. β indicates the mean difference in anthropometry between participants who were assigned to the MDCF-2 and RUSF arms at the start of …
Anthropometry at the start of intervention i.e. baseline
	MDCF-2 (n=61)†	RUSF (n=62)†	β Treatment (95% CI)‡
WLZ	-2.22 ± 0.39	-2.28 ± 0.35	0.086 (-0.056, 0.228)
WAZ	-2.64 ± 0.67	-2.69 ± 0.63	0.036 (-0.213, 0.285)
LAZ	-2.10 ± 1.15	-2.12 ± 1.11	-0.044 (-0.467, 0.380)
MUAC (cm)	12.8 ± 0.53	12.7 ± 0.44	0.077 (-0.100, 0.254)
Rate of growth during intervention (Δ anthropometry/week)
	β growth rate for MDCF-2 (95% CI)§	β growth rate for RUSF (95% CI)§	β Interaction (95% CI)¤
WLZ	0.021 (0.014, 0.029)	0.010 (0.003, 0.017)	0.011 (0.001, 0.021)
WAZ	0.017 (0.012, 0.022)	0.010 (0.004, 0.015)	0.008 (0.001, 0.015)
LAZ	0.004 (0.002, 0.007)	0.005 (0.003, 0.008)	-0.001 (-0.005, 0.003)
MUAC (cm)	0.031 (0.029, 0.034)	0.029 (0.025, 0.032)	0.003 (-0.001, 0.007)
Rate of growth considering the 1-month follow-up (Δ anthropometry/week)
	β growth rate for MDCF-2 (95% CI)§	β growth rate for RUSF (95% CI)§	β Interaction (95% CI)¤
WLZ	0.010 (0.005, 0.016)	0.000 (-0.005, 0.006)	0.010 (0.002, 0.018)
WAZ	0.009 (0.005, 0.013)	0.001 (-0.003, 0.005)	0.008 (0.002, 0.013)
LAZ	0.004 (0.002, 0.006)	0.003 (0.001, 0.006)	0.000 (-0.003, 0.003)
MUAC (cm)	0.028 (0.026, 0.031)	0.024 (0.022, 0.027)	0.004 (0.000, 0.007)

## Sheet: Table S6
Table S6. Effects of supplementation on co-morbidity and illness
Prevalence of co-morbidities throughout the 3-month intervention (prevalence/week)
	β prevalence for MDCF-2 (95% CI)†	β prevalence for RUSF (95% CI)†	β Interaction (95% CI)‡
Cough	-0.085 (-0.105, -0.065)	0.012 (-0.007, 0.031)	-0.096 (-0.124, -0.069)
Runny-nose	-0.114 (-0.131, 0.097)	-0.114 (-0.131, 0.097)	-0.060 (-0.083, -0.036)
Fever	-0.012 (-0.036, 0.012)	0.022 (-0.004, 0.048)	-0.034 (-0.069, 0.002)
Diarrhea	-0.019 (-0.047, 0.009)	-0.060 (-0.090, -0.030)	0.041 (0.000, 0.082)
CI: confidence interval. † Generalized mixed effects linear model predicting prevalence of co-morbidity (binomial presence or absence) as a function of weeks since starting nutritional supplementation, controlling for a random intercept for each participant. β indicates the log-odds of reporting a co-morbidity per week; positive indicates increasing likelihood while negative indicates decreasing …

## Sheet: Table S7
Table S7. Correlations between changes in protein abundances and ponderal growth.
Entrez Gene Symbol	Entrez Gene ID	Description	Pearson Rho	p-value	q-value
THBS4	7060	Thrombospondin-4	0.572943	1.20489e-11	5.99674e-08
THBS3	7059	Thrombospondin-3	0.561544	3.71191e-11	1.84705e-07
COMP	1311	Cartilage oligomeric matrix protein (Thrombospondin-5)	0.560757	4.00536e-11	1.99267e-07
DLK1	8788	Protein delta homolog 1	0.552589	8.72249e-11	4.33857e-07
RET	5979	Proto-oncogene tyrosine-protein kinase receptor Ret	0.547357	1.42033e-10	7.06332e-07
SFRP4	6424	Secreted frizzled-related protein 4	0.546632	1.51847e-10	7.54981e-07
FAP	2191	Prolyl endopeptidase FAP	0.539737	2.84652e-10	1.41501e-06
COL6A1	1291	Collagen alpha-1(VI) chain	0.514011	2.6298e-09	1.30701e-05
DPT	1805	Dermatopontin	0.507138	4.61888e-09	2.29512e-05
MRC2	9902	C-type mannose receptor 2	0.506436	4.88897e-09	2.42884e-05
EMILIN3	90187	EMILIN-3	0.504139	5.88315e-09	2.92216e-05
SCARF2	91179	Scavenger receptor class F member 2	0.502294	6.8191e-09	3.38637e-05
CRABP2	1382	Cellular retinoic acid-binding protein 2	0.498794	9.00237e-09	4.46968e-05
DLK1	8788	Protein delta homolog 1	0.491738	1.56113e-08	7.74945e-05
CD248	57124	Endosialin	0.489631	1.83564e-08	9.1103e-05
IGDCC4	57722	Immunoglobulin superfamily DCC subclass member 4	0.488565	1.99152e-08	9.8819e-05
COL15A1	1306	Collagen alpha-1(XV) chain	0.48547	2.51947e-08	0.000124991
CILP2	148113	Cartilage intermediate layer protein 2	0.48402	2.81074e-08	0.000139413
COL6A3	1293	Collagen alpha-3(VI) chain	0.483734	2.87185e-08	0.000142415
C1QTNF3	114899	Complement C1q tumor necrosis factor-related protein 3	0.483357	2.95427e-08	0.000146473
COLEC12	81035	Collectin-12	0.483338	2.95851e-08	0.000146653
COL28A1	340267	Collagen alpha-1(XXVIII) chain	0.481184	3.47615e-08	0.000172278
PXDN	7837	Peroxidasin homolog	0.477565	4.5462e-08	0.000225264
MATN4	8785	Matrilin-4	0.476681	4.85182e-08	0.000240359
LRRC15	131578	Leucine-rich repeat-containing protein 15	0.474446	5.71489e-08	0.000283058
CD93	22918	Complement component C1q receptor	0.474208	5.81479e-08	0.000287949
CDON	50937	Cell adhesion molecule-related/down-regulated by oncogenes	0.469111	8.40772e-08	0.000416266
CA6	765	Carbonic anhydrase 6	0.464741	1.14792e-07	0.000568222
CBLN4	140689	Cerebellin-4	0.463796	1.22726e-07	0.000607369
HSPB6	126393	Heat shock protein beta-6	0.456432	2.05084e-07	0.00101476
MXRA8	54587	Matrix-remodeling-associated protein 8	0.452825	2.6258e-07	0.00129899
KAL1	3730	Anosmin-1	0.452293	2.72276e-07	0.00134668
MLN	4295	Promotilin	-0.448046	3.62735e-07	0.00179372
GNLY	10578	Granulysin	-0.440618	5.93608e-07	0.0029348
PTK7	5754	Inactive tyrosine-protein kinase 7	0.440219	6.09312e-07	0.00301183
MFAP2	4237	Microfibrillar-associated protein 2	0.44004	6.16498e-07	0.00304673
ANTXR2	118429	Anthrax toxin receptor 2	0.435981	8.02569e-07	0.00396549
NELL2	4753	Protein kinase C-binding protein NELL2	0.432047	1.03299e-06	0.00510297
PPIC	5480	Peptidyl-prolyl cis-trans isomerase C	0.427329	1.39233e-06	0.00687669
SMOC2	64094	SPARC-related modular calcium-binding protein 2	0.424713	1.63982e-06	0.00809742
HAPLN1	1404	Hyaluronan and proteoglycan link protein 1	0.424446	1.6673e-06	0.00823144
LRRC4C	57689	Leucine-rich repeat-containing protein 4C	0.417532	2.55154e-06	0.0125944
CCDC80	151887	Coiled-coil domain-containing protein 80	0.417266	2.59309e-06	0.0127969
EHMT2	10919	Histone-lysine N-methyltransferase EHMT2	0.415348	2.91283e-06	0.0143719
ACAN	176	Aggrecan core protein	0.413464	3.26293e-06	0.016096
DCLK1	9201	Serine/threonine-protein kinase DCLK1	0.412249	3.50963e-06	0.0173095
BPIFA2	140683	BPI fold-containing family A member 2	0.412111	3.53865e-06	0.0174491
SLITRK5	26050	SLIT and NTRK-like protein 5	0.411316	3.71064e-06	0.0182935
PMEL	6490	Melanocyte protein PMEL	0.411278	3.71909e-06	0.0183314
MAP2K4	6416	Dual specificity mitogen-activated protein kinase kinase 4	0.409046	4.24681e-06	0.0209283
CDH5	1003	Cadherin-5	0.408332	4.42983e-06	0.0218258
TNXB	7148	Tenascin-X	0.406734	4.86748e-06	0.0239772
SCIN	85477	Adseverin	0.4055	5.23286e-06	0.0257719
MDGA2	161357	MAM domain-containing glycosylphosphatidylinositol anchor protein 2	0.405487	5.23684e-06	0.0257862
HSPG2	3339	Basement membrane-specific heparan sulfate proteoglycan core protein	0.403278	5.95721e-06	0.0293273
IGFALS	3483	Insulin-like growth factor-binding protein complex acid labile subunit	0.401694	6.52998e-06	0.0321406
IL1RL1	9173	Interleukin-1 receptor-like 1	-0.400739	6.90022e-06	0.033956
ANTXR1	84168	Anthrax toxin receptor 1	0.399699	7.32607e-06	0.0360443
IL11RA	3590	Interleukin-11 receptor subunit alpha	0.398916	7.66274e-06	0.037693
LEP	3952	Leptin	0.397377	8.36754e-06	0.0411516
LYVE1	10894	Lymphatic vessel endothelial hyaluronic acid receptor 1	0.397012	8.54355e-06	0.0420086
OLFM2	93145	Noelin-2	0.394997	9.57912e-06	0.047091
LUM	4060	Lumican	0.394676	9.75459e-06	0.0479438
NTRK2	4915	BDNF/NT-3 growth factors receptor	0.394375	9.92157e-06	0.0487546
ANGPTL1	9068	Angiopoietin-related protein 1	0.394136	1.00567e-05	0.0494084
ITIH3	3699	Inter-alpha-trypsin inhibitor heavy chain H3	-0.393475	1.04384e-05	0.0512732
CNTN5	53942	Contactin-5	0.390407	1.23962e-05	0.0608777
FLRT2	23768	Leucine-rich repeat transmembrane protein FLRT2	0.389059	1.33618e-05	0.0656064
COL9A1	1297	Collagen alpha-1(IX) chain	0.38846	1.3813e-05	0.0678079
ROBO2	6092	Roundabout homolog 2	0.386477	1.54119e-05	0.0756414
IGF1	3479	Insulin-like growth factor I	0.386181	1.5665e-05	0.076868
IGHA1	3493	Immunoglobulin A	-0.386011	1.58124e-05	0.0775754
ROR1	4919	Inactive tyrosine-protein kinase transmembrane receptor ROR1	0.383529	1.81136e-05	0.0888474
POSTN	10631	Periostin	0.38194	1.97483e-05	0.0968458
DEPP	11067	Protein DEPP	0.381362	2.03766e-05	0.0999065
IGSF3	3321	Immunoglobulin superfamily member 3	0.378255	2.4089e-05	0.118084
PCOLCE	5118	Procollagen C-endopeptidase enhancer 1	0.374174	2.99347e-05	0.14671
MANBA	4126	Beta-mannosidase	0.371853	3.38279e-05	0.165757
CNTN4	152330	Contactin-4	0.369813	3.76371e-05	0.184384
CTHRC1	115908	Collagen triple helix repeat-containing protein 1	0.368969	3.93271e-05	0.192624
NPTN	27020	Neuroplastin	0.368194	4.09427e-05	0.200496
CD109	135228	CD109 antigen	0.367608	4.22031e-05	0.206626
NOTCH3	4854	Neurogenic locus notch homolog protein 3	0.366576	4.45141e-05	0.217896
BMP7	655	Bone morphogenetic protein 7	0.365274	4.76006e-05	0.232957
GPNMB	10457	Transmembrane glycoprotein NMB	0.364868	4.86031e-05	0.237815
CNTN1	1272	Contactin-1	0.362963	5.35741e-05	0.262085
VASN	114990	Vasorin	0.362632	5.44853e-05	0.266488
MYOC	4653	Myocilin	0.361998	5.62692e-05	0.275156
CSMD2	114784	CUB and sushi domain-containing protein 2	0.36122	5.8536e-05	0.286183
C9	735	Complement component C9	-0.361004	5.918e-05	0.289272
UNC5B	219699	Netrin receptor UNC5B	0.360571	6.04901e-05	0.295615
VIT	5212	Vitrin	0.359997	6.22694e-05	0.304248
NEO1	4756	Neogenin	0.357705	6.9874e-05	0.341334
GHR	2690	Growth hormone receptor	0.356971	7.24889e-05	0.354036
RBP7	116362	Retinoid-binding protein 7	0.355973	7.61888e-05	0.37203
DUT	1854	Deoxyuridine 5'-triphosphate nucleotidohydrolase, mitochondrial	-0.354095	8.36328e-05	0.408296
PAM	5066	Peptidyl-glycine alpha-amidating monooxygenase	0.350911	9.78218e-05	0.477468
SET	6418	Protein SET	0.349679	0.000103894	0.507002
MDGA1	266727	MAM domain-containing glycosylphosphatidylinositol anchor protein 1	0.347214	0.000117104	0.571351
EGFLAM	133584	Pikachurin	0.346532	0.000121026	0.590366
PLA2G12B	84647	Group XIIB secretory phospholipase A2-like protein	0.345913	0.000124691	0.608118
GDF15	9518	Growth/differentiation factor 15	-0.344877	0.000131058	0.639039
PTGFRN	5738	Prostaglandin F2 receptor negative regulator	0.344735	0.000131953	0.643269
GZMB	3002	Granzyme B	-0.344237	0.000135138	0.658665
HRG	3273	Histidine-rich glycoprotein	0.34289	0.000144118	0.702287
TNC	3371	Tenascin	0.342851	0.000144387	0.703454
FMOD	2331	fibromodulin	0.342077	0.000149809	0.729721
FCRL4	83417	Fc receptor-like protein 4	0.342012	0.000150273	0.731832
ACE	1636	Angiotensin-converting enzyme	0.341171	0.000156392	0.761471
MMP13	4322	Collagenase 3	0.34019	0.000163817	0.797461
CNTFR	1271	Ciliary neurotrophic factor receptor subunit alpha	0.339189	0.000171731	0.835817
TXNDC5	81567	Thioredoxin domain-containing protein 5	-0.337263	0.000187978	0.914702
CKB	1152	Creatine kinase M-type:Creatine kinase B-type heterodimer	0.336822	0.000191896	0.933572
PENK	5179	Proenkephalin-A	0.335524	0.000203851	0.991531
GSN	2934	Gelsolin	0.33448	0.000213974	1
PRTN3	5657	Myeloblastin	-0.334465	0.000214128	1
ANP32B	10541	Acidic leucine-rich nuclear phosphoprotein 32 family member B	0.330063	0.000262166	1
IGFBP5	3488	Insulin-like growth factor-binding protein 5	0.328999	0.000275186	1
S100A16	140576	Protein S100-A16	0.328877	0.000276714	1
SEMA3C	10512	Semaphorin-3C	0.32854	0.000280977	1
IGFBP3	3486	Insulin-like growth factor-binding protein 3	0.328437	0.000282298	1
FN1	2335	Fibronectin Fragment 3	0.328328	0.000283696	1
LRTM1	57408	Leucine-rich repeat and transmembrane domain-containing protein 1	0.326865	0.000303122	1
IL22RA2	116379	Interleukin-22 receptor subunit alpha-2	0.326522	0.00030784	1
THSD1	55901	Thrombospondin type-1 domain-containing protein 1	0.326327	0.000310561	1
EPHA2	1969	Ephrin type-A receptor 2	0.325819	0.00031774	1
PRND	23627	Prion-like protein doppel	0.325313	0.000325051	1
TIMP2	7077	Metalloproteinase inhibitor 2	0.324101	0.000343193	1
GSN	2934	Gelsolin	0.323561	0.00035157	1
EPHA3	2042	Ephrin type-A receptor 3	-0.323473	0.000352959	1
TNC	3371	Tenascin	0.322842	0.000363022	1
IL36A	27179	Interleukin-36 alpha	-0.322817	0.000363431	1
TMEM132C	92293	Transmembrane protein 132C	0.321893	0.000378661	1
CLSTN1	22883	Calsyntenin-1	0.321867	0.000379097	1
BMP6	654	Bone morphogenetic protein 6	0.321762	0.000380869	1
BMP4	652	Bone morphogenetic protein 4	0.321165	0.000391084	1
MFAP5	8076	Microfibrillar-associated protein 5	0.319528	0.000420382	1
KIR3DL1	3811	Killer cell immunoglobulin-like receptor 3DL1	0.318205	0.000445536	1
FGL1	2267	Fibrinogen-like protein 1	-0.317373	0.000462051	1
FTL	2512	Ferritin light chain	-0.315577	0.000499649	1
PLXND1	23129	Plexin-D1	0.315562	0.00049997	1
MIA	8190	Melanoma-derived growth regulatory protein	0.315325	0.00050515	1
DPYSL3	1809	Dihydropyrimidinase-related protein 3	0.315211	0.000507652	1
FTH1	2495	Ferritin	-0.314741	0.00051809	1
GALNT16	57452	Polypeptide N-acetylgalactosaminyltransferase 16	0.314587	0.000521556	1
AGER	177	Advanced glycosylation end product-specific receptor, soluble	0.313977	0.000535488	1
CHRDL2	25884	Chordin-like protein 2	0.313957	0.000535968	1
TNC	3371	Tenascin	0.313026	0.0005579	1
LCT	3938	Lactase-phlorizin hydrolase	0.312754	0.000564478	1
PTPRU	10076	Receptor-type tyrosine-protein phosphatase U	0.312475	0.00057127	1
QPCT	25797	Glutaminyl-peptide cyclotransferase	0.312462	0.000571596	1
C2	717	Complement C2	-0.312429	0.000572419	1
CHI3L1	1116	Chitinase-3-like protein 1	-0.312076	0.000581161	1
SEMA4C	54910	Semaphorin-4C	0.311731	0.000589809	1
GDF2	2658	Growth/differentiation factor 2	0.311404	0.000598125	1
SLAMF7	57823	SLAM family member 7	-0.310894	0.000611305	1
ASB9	140462	Ankyrin repeat and SOCS box protein 9	0.310892	0.000611366	1
FKBP7	51661	Peptidyl-prolyl cis-trans isomerase FKBP7	0.31073	0.000615614	1
CCL23	6368	C-C motif chemokine 23	-0.310714	0.000616037	1
HSP90AB1	3326	Heat shock protein HSP 90-beta	-0.310686	0.000616754	1
AOC1	26	Amiloride-sensitive amine oxidase [copper-containing]	0.310115	0.000631959	1
HSP90AA1	3320	Hsp90alpha	-0.310013	0.000634733	1
FGFR1	2260	Fibroblast growth factor receptor 1	0.309647	0.000644691	1
MATN2	4147	Matrilin-2	0.309282	0.000654769	1
TNC	3371	Tenascin	0.309184	0.000657506	1
LILRA3	11026	Leukocyte immunoglobulin-like receptor subfamily A member 3	-0.308894	0.00066563	1
MYL7	58498	Myosin regulatory light chain 2, atrial isoform	0.308766	0.000669278	1
PLOD2	5352	Procollagen-lysine,2-oxoglutarate 5-dioxygenase 2	0.308506	0.000676683	1
CLMP	79827	CXADR-like membrane protein	0.308283	0.000683088	1
CLSTN2	64084	Calsyntenin-2	0.308283	0.000683092	1
GAS1	2619	Growth arrest-specific protein 1	0.307937	0.000693187	1
CD209	30835	CD209 antigen	0.307396	0.000709208	1
CYB5R2	51700	NADH-cytochrome b5 reductase 2	0.306008	0.000751859	1
CADM1	23705	Cell adhesion molecule 1	0.30598	0.000752754	1
XXYLT1	152002	Xyloside xylosyltransferase 1	0.305694	0.000761833	1
FN1	2335	Fibronectin	0.304894	0.000787819	1
TNC	3371	Tenascin	0.304373	0.000805158	1
PCDH9	5101	Protocadherin-9	0.304155	0.000812518	1
TRIL	9865	TLR4 interactor with leucine rich repeats	0.303772	0.00082559	1
NT5C	30833	5'(3')-deoxyribonucleotidase, cytosolic type	0.303644	0.000830009	1
APCS	325	Serum amyloid P-component	-0.302431	0.000872931	1
KRTAP2-4	85294	Keratin-associated protein 2-4	0.302143	0.000883395	1
GRID1	2894	Glutamate receptor ionotropic, delta-1	0.301302	0.000914694	1
APOA4	337	Apolipoprotein A-IV	0.301195	0.000918724	1
ADAM29	11086	Disintegrin and metalloproteinase domain-containing protein 29	-0.300439	0.000947821	1
ECM1	1893	Extracellular matrix protein 1	0.300313	0.000952734	1
CELA1	1990	Chymotrypsin-like elastase family member 1	0.300265	0.000954633	1
HPCAL1	3241	Hippocalcin-like protein 1	0.299097	0.00100153	1
HPGDS	27306	Hematopoietic prostaglandin D synthase	0.298576	0.00102315	1
LSAMP	4045	Limbic system-associated membrane protein	0.298488	0.00102683	1
ITIH4	3700	Inter-alpha-trypsin inhibitor heavy chain H4	-0.298073	0.00104439	1
MX1	4599	Interferon-induced GTP-binding protein Mx1	-0.297675	0.0010615	1
KITLG	4254	Kit ligand	0.297531	0.00106776	1
LBP	3929	Lipopolysaccharide-binding protein	-0.297521	0.00106818	1
BOC	91653	Brother of CDO	0.297383	0.0010742	1
ATOX1	475	Copper transport protein ATOX1	0.296145	0.00112962	1
SMEK1	55671	Serine/threonine-protein phosphatase 4 regulatory subunit 3A	-0.295655	0.00115229	1
CD46	4179	Membrane cofactor protein	0.295333	0.00116739	1
OMD	4958	Osteomodulin	0.29513	0.00117705	1
TMX3	54495	Protein disulfide-isomerase TMX3	-0.294236	0.00122026	1
GRPEL1	80273	GrpE protein homolog 1, mitochondrial	-0.293983	0.00123276	1
APOBEC3G	60489	DNA dC->dU-editing enzyme APOBEC-3G	-0.293128	0.00127585	1
TPSB2	64499	Tryptase beta-2	0.293105	0.00127703	1
SPINT2	10653	Kunitz-type protease inhibitor 2	0.29306	0.00127933	1
LRIG3	121227	Leucine-rich repeats and immunoglobulin-like domains protein 3	0.292834	0.00129099	1
MMP2	4313	72 kDa type IV collagenase	0.29215	0.00132682	1
SIGLEC5	8778	Sialic acid-binding Ig-like lectin 5	-0.292148	0.00132693	1
ST6GALNAC6	30815	Alpha-N-acetylgalactosaminide alpha-2,6-sialyltransferase 6	0.291998	0.00133493	1
NPW	283869	Neuropeptide W	0.291841	0.0013433	1
SLITRK3	22865	SLIT and NTRK-like protein 3	0.291759	0.00134771	1
APTX	54840	Aprataxin	0.291744	0.00134852	1
NDRG1	10397	Protein NDRG1	0.291443	0.0013648	1
LRP11	84918	Low-density lipoprotein receptor-related protein 11	0.290963	0.00139119	1
SERPINA1	5265	Alpha-1-antitrypsin	-0.290879	0.00139586	1
ITIH5	80760	Inter-alpha-trypsin inhibitor heavy chain H5	0.290485	0.00141789	1
MMP10	4319	Stromelysin-2	-0.289696	0.001463	1
LRP1	4035	Low-density lipoprotein receptor-related protein 1, soluble	0.289648	0.00146578	1
GFRAL	389400	GDNF family receptor alpha-like	0.289338	0.00148391	1
NPNT	255743	Nephronectin	0.289228	0.00149036	1
GPC1	2817	Glypican-1	0.288901	0.00150977	1
ADGRE2	30817	Adhesion G protein-coupled receptor E2	0.288772	0.00151749	1
NID2	22795	Nidogen-2	0.288414	0.00153907	1
CD68	968	Macrosialin	0.287856	0.00157328	1
CLPSL1	340204	Colipase-like protein 1	-0.286601	0.00165284	1
FCN3	8547	Ficolin-3	-0.285996	0.00169246	1
MENT	54964	Protein MENT	0.285409	0.00173168	1
SCGB3A1	92304	Secretoglobin family 3A member 1	0.285076	0.00175433	1
CRADD	8738	Death domain-containing protein CRADD	0.284927	0.00176458	1
COLEC11	78989	Collectin-11	0.283562	0.00186074	1
ARHGAP30	257106	Rho GTPase-activating protein 30	0.283285	0.00188076	1
FLRT3	23767	Leucine-rich repeat transmembrane protein FLRT3	0.283185	0.00188811	1
RBL2	5934	Retinoblastoma-like protein 2	-0.282585	0.00193243	1
COL3A1	1281	Collagen Type III	0.28243	0.00194398	1
PTPRS	5802	Receptor-type tyrosine-protein phosphatase S	0.282391	0.00194692	1
TWSG1	57045	Twisted gastrulation protein homolog 1	0.282009	0.00197587	1
G3BP2	9908	Ras GTPase-activating protein-binding protein 2	-0.281781	0.00199325	1
TYMP	1890	Thymidine phosphorylase	-0.280984	0.00205532	1
FAM177A1	283635	Protein FAM177A1	0.280948	0.00205816	1
COL11A2	1302	Collagen alpha-2(XI) chain	0.280441	0.00209857	1
PAXIP1	22976	PAX-interacting protein 1	0.279498	0.00217574	1
ENO3	2027	Beta-enolase	0.279292	0.00219291	1
PPP1R14A	94274	Protein phosphatase 1 regulatory subunit 14A	-0.278323	0.00227542	1
LILRA5	353514	Leukocyte immunoglobulin-like receptor subfamily A member 5	-0.278291	0.00227815	1
BCHE	590	Cholinesterase	0.277852	0.00231648	1
SPINK7	84651	Serine protease inhibitor Kazal-type 7	0.277837	0.00231778	1
HRASLS2	54979	HRAS-like suppressor 2	-0.277236	0.00237123	1
TNFSF11	8600	Tumor necrosis factor ligand superfamily member 11	-0.277218	0.00237284	1
TPSAB1	7177	Tryptase beta-1	0.275871	0.00249684	1
ATRN	8455	Attractin	0.274795	0.00259997	1
PLXNC1	10154	Plexin-C1	0.274646	0.00261458	1
CXCL11	6373	C-X-C motif chemokine 11	-0.274053	0.00267328	1
L1CAM	3897	Neural cell adhesion molecule L1	0.273864	0.00269232	1
MPO	4353	Myeloperoxidase	-0.273549	0.00272416	1
LEFTY2	7044	Left-right determination factor 2	0.273011	0.00277948	1
SIGLEC5	8778	Sialic acid-binding Ig-like lectin 5	-0.27266	0.00281605	1
MGP	4256	Matrix Gla protein	0.272629	0.00281934	1
CST5	1473	Cystatin-D	0.272598	0.00282257	1
PLA2G2A	5320	Phospholipase A2, membrane associated	-0.272559	0.00282672	1
CBLN1	869	Cerebellin-1	0.272386	0.00284496	1
PACAP	51237	Marginal zone B- and B1-cell-specific protein	-0.27178	0.00290977	1
ADAM23	8745	Disintegrin and metalloproteinase domain-containing protein 23	0.271357	0.0029559	1
SERPINA5	5104	Plasma serine protease inhibitor	0.270966	0.00299902	1
EFNB2	1948	Ephrin-B2	0.270272	0.00307695	1
PHEX	5251	Phosphate-regulating neutral endopeptidase	0.269711	0.00314127	1
SFRP1	6422	Secreted frizzled-related protein 1	0.268878	0.00323913	1
DCP1A	55802	mRNA-decapping enzyme 1A	0.268415	0.00329455	1
PTN	5764	Pleiotrophin	0.268388	0.00329783	1
C5	727	Complement C5b-C6 complex	-0.268315	0.00330668	1
FAIM	55179	Fas apoptotic inhibitory molecule 1	0.267889	0.00335872	1
CRTAC1	55118	Cartilage acidic protein 1	0.267668	0.003386	1
LTBP4	8425	Latent-transforming growth factor beta-binding protein 4	0.267417	0.00341726	1
LAP3	51056	Cytosol aminopeptidase	-0.267051	0.00346316	1
VRK1	7443	Serine/threonine-protein kinase VRK1	-0.266467	0.00353768	1
C1RL	51279	Complement C1r subcomponent-like protein	-0.266307	0.00355844	1
PNLIPRP1	5407	Inactive pancreatic lipase-related protein 1	-0.265967	0.00360262	1
FTMT	94033	Ferritin, mitochondrial	-0.265869	0.00361549	1
ADAMTS13	11093	A disintegrin and metalloproteinase with thrombospondin motifs 13	0.265305	0.00369032	1
IMPAD1	54928	Inositol monophosphatase 3	0.265253	0.00369729	1
MFAP2	4237	Microfibrillar-associated protein 2	0.264955	0.00373745	1
LRP11	84918	Low-density lipoprotein receptor-related protein 11	0.264255	0.00383323	1
OIT3	170392	Oncoprotein-induced transcript 3 protein	-0.263998	0.00386891	1
IFIT3	3437	Interferon-induced protein with tetratricopeptide repeats 3	-0.263585	0.00392703	1
FCGR3B	2215	Low affinity immunoglobulin gamma Fc region receptor III-B	-0.263564	0.00392996	1
IGFBP2	3485	Insulin-like growth factor-binding protein 2	-0.263226	0.00397811	1
CBR3	874	Carbonyl reductase [NADPH] 3	0.262885	0.00402719	1
CR1	1378	Complement receptor type 1	0.262316	0.00411022	1
EPHA5	2044	Ephrin type-A receptor 5	0.262161	0.00413313	1
MAX	4149	Protein max	-0.262139	0.00413633	1
MB	4151	Myoglobin	0.262089	0.00414383	1
BMP1	649	Bone morphogenetic protein 1	0.261877	0.00417544	1
SIGLEC14	100049587	Sialic acid-binding Ig-like lectin 14	-0.26182	0.00418393	1
SERPINA9	327657	Serpin A9	0.261748	0.00419473	1
FBLN1	2192	Fibulin-1	0.261479	0.00423521	1
STAT1	6772	Signal transducer and activator of transcription 1-alpha/beta	-0.261358	0.00425361	1
IRF4	3662	Interferon regulatory factor 4	-0.260961	0.00431437	1
KLHL12	59349	Kelch-like protein 12	-0.260198	0.00443312	1
DAO	1610	D-amino-acid oxidase	-0.259991	0.00446599	1
NEGR1	257194	Neuronal growth regulator 1	0.25991	0.00447882	1
CCDC126	90693	Coiled-coil domain-containing protein 126	0.259903	0.00447997	1
ADGRF5	221395	Adhesion G protein-coupled receptor F5	0.259878	0.00448384	1
COL10A1	1300	Collagen alpha-1(X) chain	0.259434	0.00455512	1
SERPINA4	5267	Kallistatin	0.259433	0.00455537	1
WDR5	11091	WD repeat-containing protein 5	-0.259356	0.00456779	1
POMGNT2	84892	Protein O-linked-mannose beta-1,4-N-acetylglucosaminyltransferase 2	0.25905	0.00461754	1
SOD3	6649	Extracellular superoxide dismutase [Cu-Zn]	0.25819	0.00476021	1
EPO	2056	Erythropoietin	-0.258119	0.00477208	1
FSTL1	11167	Follistatin-related protein 1	0.257695	0.00484401	1
MYSM1	114803	Histone H2A deubiquitinase MYSM1	0.257462	0.00488395	1
CREBBP	1387	CREB-binding protein	-0.257084	0.00494938	1
C5	727	C5a anaphylatoxin	-0.256403	0.00506913	1
MUCL1	118430	Mucin-like protein 1	0.25639	0.00507135	1
CD72	971	B-cell differentiation antigen CD72	0.256364	0.00507609	1
ARL5B	221079	ADP-ribosylation factor-like protein 5B	-0.255733	0.00518935	1
EIF1B	10289	Eukaryotic translation initiation factor 1b	-0.255308	0.00526713	1
CPXM1	56265	Probable carboxypeptidase X1	0.255161	0.00529413	1
SLITRK4	139065	SLIT and NTRK-like protein 4	0.255009	0.00532237	1
CACYBP	27101	Calcyclin-binding protein	-0.254873	0.00534764	1
COL2A1	1280	Chondrocalcin	0.254585	0.00540148	1
AIF1L	83543	Allograft inflammatory factor 1-like	0.254585	0.00540163	1
BAGE3	85318	B melanoma antigen 3	0.253737	0.00556318	1
MATN3	4148	Matrilin-3	0.253701	0.00557013	1
RTN4R	65078	Reticulon-4 receptor	0.253059	0.00569561	1
DSCAM	1826	Down syndrome cell adhesion molecule	0.252702	0.00576622	1
KRT18	3875	Keratin, type I cytoskeletal 18	-0.251646	0.00598024	1
A4GALT	53947	Lactosylceramide 4-alpha-galactosyltransferase	0.251162	0.00608072	1
ERAP1	51752	Endoplasmic reticulum aminopeptidase 1	-0.251045	0.00610525	1
EHD4	30844	EH domain-containing protein 4	-0.250828	0.00615085	1
CPA4	51200	Carboxypeptidase A4	0.250683	0.00618152	1
NPS	594857	Neuropeptide S	0.250618	0.00619539	1
SWAP70	23075	Switch-associated protein 70	0.250505	0.00621956	1
PDXK	8566	Pyridoxal kinase	0.250115	0.00630323	1
FCGR2B	2213	Low affinity immunoglobulin gamma Fc region receptor II-b	-0.250081	0.00631055	1
SFTPD	6441	Pulmonary surfactant-associated protein D	0.250051	0.00631702	1
FN1	2335	Fibronectin Fragment 4	0.250039	0.00631948	1
COL1A1	1277	Collagen alpha-1(I) chain	0.250035	0.00632046	1
CST7	8530	Cystatin-F	-0.249665	0.00640098	1
PLAU	5328	Urokinase-type plasminogen activator	0.249562	0.00642352	1
ATP1B1	481	Sodium/potassium-transporting ATPase subunit beta-1	0.249464	0.006445	1
ROR2	4920	Tyrosine-protein kinase transmembrane receptor ROR2	0.24915	0.00651451	1
HAMP	57817	Hepcidin	-0.249033	0.00654045	1
KPNA2	3838	Importin subunit alpha-1	-0.248877	0.00657547	1
LTA	4049	Lymphotoxin-alpha	-0.248084	0.00675525	1
CCL22	6367	C-C motif chemokine 22	0.247975	0.00678041	1
IGFBP1	3484	Insulin-like growth factor-binding protein 1	0.247412	0.00691105	1
TPK1	27010	Thiamin pyrophosphokinase 1	-0.246668	0.00708726	1
CD97	976	CD97 antigen	0.246352	0.00716318	1
CAPN3	825	Calpain-3	0.246276	0.00718154	1
ESAM	90952	Endothelial cell-selective adhesion molecule	0.246216	0.00719611	1
BIN1	274	Myc box-dependent-interacting protein 1	0.24596	0.00725862	1
ITIH2	3698	Inter-alpha-trypsin inhibitor heavy chain H2	0.245957	0.00725933	1
GUSB	2990	Beta-glucuronidase	0.245934	0.00726483	1
RPS5	6193	40S ribosomal protein S5	-0.245577	0.00735275	1
CNTN2	6900	Contactin-2	0.244601	0.00759785	1
F13B	2165	Coagulation factor XIII B chain	0.244576	0.00760416	1
PUF60	22827	Poly(U)-binding-splicing factor PUF60	-0.244327	0.0076679	1
COL2A1	1280	Collagen Type II	0.24427	0.00768254	1
CLEC3B	7123	Tetranectin	0.243324	0.00792936	1
HEXB	3074	Beta-hexosaminidase subunit beta	-0.243305	0.00793438	1
DDX39B	7919	Spliceosome RNA helicase DDX39B	-0.243155	0.00797401	1
PCYOX1	51449	Prenylcysteine oxidase 1	0.242831	0.00806052	1
NTS	4922	Neurotensin/neuromedin N	0.242665	0.00810537	1
REG1A	5967	Lithostathine-1-alpha	-0.242372	0.00818459	1
ARL15	54622	ADP-ribosylation factor-like protein 15	0.241733	0.0083602	1
IGSF8	93185	Immunoglobulin superfamily member 8	0.241656	0.00838156	1
COL13A1	1305	Collagen alpha-1(XIII) chain	0.241018	0.0085602	1
CXCL9	4283	C-X-C motif chemokine 9	-0.240899	0.00859396	1
EDA	1896	Ectodysplasin-A, secreted form	0.240476	0.00871489	1
ITM2B	9445	Integral membrane protein 2B	-0.240276	0.00877252	1
OLFML3	56944	Olfactomedin-like protein 3	0.240245	0.00878161	1
EPHB4	2050	Ephrin type-B receptor 4	0.239404	0.00902795	1
B4GALT2	8704	Beta-1,4-galactosyltransferase 2	0.239001	0.00914812	1
TFRC	7037	Transferrin receptor protein 1	-0.238951	0.00916313	1
ISG15	9636	Ubiquitin-like protein ISG15	-0.238717	0.00923374	1
EFNA5	1946	Ephrin-A5	0.238697	0.00923966	1
HSPE1	3336	10 kDa heat shock protein, mitochondrial	-0.238679	0.00924514	1
SAA1	6288	Serum amyloid A-1 protein	-0.237824	0.00950732	1
ABO	28	Histo-blood group ABO system transferase	0.237763	0.00952623	1
FCRL1	115350	Fc receptor-like protein 1	0.237721	0.00953953	1
SMPD1	6609	Sphingomyelin phosphodiesterase	-0.237576	0.00958456	1
HSP90B1	7184	Endoplasmin	-0.23736	0.00965249	1
MPPED2	744	Metallophosphoesterase MPPED2	-0.237234	0.00969221	1
TTC1	7265	Tetratricopeptide repeat protein 1	-0.236949	0.00978256	1
F13A1	2162	Coagulation factor XIII	0.236734	0.00985123	1
CA4	762	Carbonic anhydrase 4	0.236688	0.00986598	1
LAMA2	3908	Laminin-2	0.236076	0.0100637	1
EPHB2	2048	Ephrin type-B receptor 2	0.236057	0.0100701	1
H6PD	9563	GDH/6PGL endoplasmic bifunctional protein	-0.236014	0.0100842	1
PCNA	5111	Proliferating cell nuclear antigen	-0.235805	0.0101527	1
ASAH2	56624	Neutral ceramidase	0.234293	0.0106609	1
SLAMF8	56833	SLAM family member 8	-0.234045	0.0107461	1
LY75	4065	Lymphocyte antigen 75	0.233796	0.0108327	1
BGN	633	Biglycan	0.233658	0.0108807	1
LAP3	51056	Cytosol aminopeptidase	-0.233606	0.0108989	1
ALCAM	214	CD166 antigen	0.233316	0.0110006	1
TRIM3	10612	Tripartite motif-containing protein 3	-0.233012	0.0111083	1
NHEJ1	79840	Non-homologous end-joining factor 1	-0.232936	0.0111356	1
TNFRSF21	27242	Tumor necrosis factor receptor superfamily member 21	0.232869	0.0111596	1
CD300C	10871	CMRF35-like molecule 6	-0.232496	0.0112933	1
CA11	770	Carbonic anhydrase-related protein 11	0.232494	0.0112943	1
PDGFRL	5157	Platelet-derived growth factor receptor-like protein	0.231759	0.0115622	1
AGR3	155465	Anterior gradient protein 3	0.231741	0.011569	1
OAS1	4938	2'-5'-oligoadenylate synthase 1	-0.231291	0.0117359	1
CRP	1401	C-reactive protein	-0.231257	0.0117488	1
AGT	183	Angiotensinogen	-0.231104	0.0118059	1
CYB5R3	1727	NADH-cytochrome b5 reductase 3	0.231041	0.0118298	1
SOSTDC1	25928	Sclerostin domain-containing protein 1	-0.230856	0.0118995	1
LTA4H	4048	Leukotriene A-4 hydrolase	-0.230689	0.0119625	1
STXBP6	29091	Syntaxin-binding protein 6	0.230687	0.0119635	1
ANKRD1	27063	Ankyrin repeat domain-containing protein 1	-0.230375	0.0120823	1
TPPP2	122664	Tubulin polymerization-promoting protein family member 2	0.230329	0.0121001	1
EPOR	2057	Erythropoietin receptor	-0.230147	0.0121699	1
CHRDL1	91851	Chordin-like protein 1	0.230099	0.0121886	1
COL25A1	84570	Collagen alpha-1(XXV) chain	-0.22972	0.0123355	1
IGFBP6	3489	Insulin-like growth factor-binding protein 6	0.229637	0.0123679	1
SERPINA3	12	Alpha-1-antichymotrypsin complex	-0.228854	0.0126775	1
NDST1	3340	Bifunctional heparan sulfate N-deacetylase/N-sulfotransferase 1	0.228663	0.0127539	1
BCAM	4059	Basal Cell Adhesion Molecule	0.228504	0.0128178	1
CILP	8483	Cartilage intermediate layer protein 1	-0.22841	0.012856	1
ASPN	54829	Asporin	0.227856	0.0130816	1
STX10	8677	Syntaxin-10	-0.227719	0.0131381	1
POMC	5443	Pro-opiomelanocortin	0.227318	0.0133043	1
IL9	3578	Interleukin-9	0.227211	0.0133488	1
INSR	3643	Insulin receptor	0.22716	0.0133703	1
AK2	204	Adenylate kinase 2, mitochondrial	-0.226975	0.013448	1
TMEM87B	84910	Transmembrane protein 87B	0.226366	0.013706	1
JPH1	56704	Junctophilin-1	-0.226263	0.0137502	1
EPHA4	2043	Ephrin type-A receptor 4	0.225897	0.0139081	1
WBP1L	54838	WW domain binding protein 1-like	-0.225798	0.0139508	1
CR2	1380	Complement receptor type 2	0.225747	0.0139731	1
C1QTNF5	114902	Complement C1q tumor necrosis factor-related protein 5	0.22561	0.014033	1
ART4	420	Ecto-ADP-ribosyltransferase 4	0.225572	0.0140495	1
FAM3B	54097	Protein FAM3B	0.225252	0.0141899	1
IGF1R	3480	Insulin-like growth factor 1 receptor	0.225153	0.0142335	1
UPP1	7378	Uridine phosphorylase 1	-0.225073	0.0142689	1
LIN7B	64130	Protein lin-7 homolog B	0.224877	0.014356	1
RPL12	6136	60S ribosomal protein L12	-0.224751	0.0144121	1
RELL1	768211	RELT-like protein 1	-0.224622	0.0144699	1
STX1B	112755	Syntaxin-1B	-0.224617	0.0144724	1
IGHE	3497	Immunoglobulin E	-0.224434	0.0145544	1
CD226	10666	CD226 antigen	-0.224152	0.014682	1
TRAPPC3	27095	Trafficking protein particle complex subunit 3	-0.224086	0.0147119	1
PLXNA1	5361	Plexin-A1	0.22399	0.0147556	1
EPHB6	2051	Ephrin type-B receptor 6	0.223943	0.0147773	1
NUDT3	11165	Diphosphoinositol polyphosphate phosphohydrolase 1	-0.22387	0.0148108	1
TMPO	7112	Lamina-associated polypeptide 2, isoforms beta/gamma	-0.223729	0.014875	1
NUDT9	53343	ADP-ribose pyrophosphatase, mitochondrial	-0.223645	0.0149139	1
AFM	173	Afamin	0.223643	0.0149147	1
ANGPT2	285	Angiopoietin-2	0.223627	0.0149221	1
THSD7A	221981	Thrombospondin type-1 domain-containing protein 7A	-0.223583	0.0149423	1
MYBPC1	4604	Myosin-binding protein C, slow-type	0.22354	0.014962	1
C12orf10	60314	UPF0160 protein MYG1, mitochondrial	-0.223438	0.0150093	1
PCDHGA2	56113	Protocadherin gamma-A2	-0.223367	0.0150423	1
CCL16	6360	C-C motif chemokine 16	0.223062	0.0151845	1
KLRC3	3823	NKG2-E type II integral membrane protein	0.222455	0.0154704	1
LRIT2	340745	Leucine-rich repeat, immunoglobulin-like domain and transmembrane domain-containing protein 2	0.22213	0.0156253	1
CPB1	1360	Carboxypeptidase B	-0.222083	0.0156479	1
LETMD1	25875	LETM1 domain-containing protein 1	-0.221931	0.0157213	1
C2orf40	84417	Augurin	0.221927	0.0157233	1
AMY1A	276	Alpha-amylase 1	0.221861	0.0157551	1
BRD4	23476	Bromodomain-containing protein 4	-0.221494	0.0159327	1
FDX1L	112812	Adrenodoxin-like protein, mitochondrial	0.221315	0.0160205	1
MYCT1	80177	Myc target protein 1	-0.221275	0.0160402	1
CST6	1474	Cystatin-M	0.221138	0.0161071	1
LY6G6C	80740	Lymphocyte antigen 6 complex locus protein G6c	-0.220936	0.0162071	1
AIMP1	9255	Endothelial monocyte-activating polypeptide 2	0.220804	0.0162722	1
NBL1	4681	Neuroblastoma suppressor of tumorigenicity 1	0.220759	0.0162948	1
BOLA2	552900	BolA-like protein 2	0.220359	0.0164949	1
THTPA	79178	Thiamine-triphosphatase	0.220134	0.0166079	1
LECT2	3950	Leukocyte cell-derived chemotaxin-2	0.220113	0.0166187	1
IFI16	3428	Gamma-interferon-inducible protein 16	-0.22002	0.0166657	1
ERO1LB	56605	ERO1-like protein beta	-0.219857	0.0167484	1
SEPW1	6415	Selenoprotein W	0.219816	0.0167693	1
WFIKKN2	124857	WAP, Kazal, immunoglobulin, Kunitz and NTR domain-containing protein 2	-0.219728	0.0168144	1
RAC3	5881	Ras-related C3 botulinum toxin substrate 3	-0.219721	0.0168177	1
IGHM	3507	Immunoglobulin M	-0.219657	0.0168508	1
EMC8	10328	ER membrane protein complex subunit 8	-0.219601	0.0168792	1
NTRK3	4916	NT-3 growth factor receptor	0.21958	0.0168898	1
FDCSP	260436	Follicular dendritic cell secreted peptide	0.219459	0.0169522	1
EEF1D	1936	Elongation factor 1-delta	-0.219425	0.0169696	1
HSPA1A	3303	Heat shock 70 kDa protein 1A	-0.219339	0.0170142	1
TTL	150465	Tubulin--tyrosine ligase	-0.218982	0.0171989	1
CDH17	1015	Cadherin-17	0.218955	0.017213	1
EFNA2	1943	Ephrin-A2	0.218816	0.0172855	1
PTPN7	5778	Tyrosine-protein phosphatase non-receptor type 7	0.218734	0.0173289	1
KL	9365	Klotho	0.218484	0.0174603	1
MCCD1	401250	Mitochondrial coiled-coil domain protein 1	-0.218468	0.0174688	1
NDUFB11	54539	NADH dehydrogenase [ubiquinone] 1 beta subcomplex subunit 11, mitochondrial	-0.217719	0.0178683	1
LEAP2	116842	Liver-expressed antimicrobial peptide 2	-0.217563	0.0179523	1
SIGLEC8	27181	Sialic acid-binding Ig-like lectin 8	-0.217351	0.018067	1
NDUFS4	4724	NADH dehydrogenase [ubiquinone] iron-sulfur protein 4, mitochondrial	0.217301	0.0180944	1
F9	2158	Coagulation factor IXab	-0.217052	0.01823	1
C4A	720	Complement C4	-0.216944	0.0182897	1
TMCC3	57458	Transmembrane and coiled-coil domains protein 3	-0.216894	0.0183168	1
B3GNT8	374907	UDP-GlcNAc:betaGal beta-1,3-N-acetylglucosaminyltransferase 8	0.216493	0.0185389	1
ADPGK	83440	ADP-dependent glucokinase	0.216481	0.0185456	1
GMDS	2762	GDP-mannose 4,6 dehydratase	0.216479	0.0185464	1
TGIF2	60436	Homeobox protein TGIF2	-0.21542	0.0191432	1
TLR4	7099	Toll-like receptor 4:Lymphocyte antigen 96 complex	0.21537	0.0191718	1
NOTCH2	4853	Neurogenic locus notch homolog protein 2	-0.215257	0.0192368	1
CPM	1368	Carboxypeptidase M	0.215232	0.0192511	1
PLBD1	79887	Phospholipase B-like 1	-0.214826	0.0194857	1
THPO	7066	Thrombopoietin	-0.214452	0.0197034	1
SEMA3G	56920	Semaphorin-3G	0.214352	0.0197624	1
TLL1	7092	Tolloid-like protein 1	0.214012	0.0199629	1
TMEM38B	55151	Trimeric intracellular cation channel type B	-0.213929	0.0200121	1
LILRB5	10990	Leukocyte immunoglobulin-like receptor subfamily B member 5	0.213649	0.0201785	1
CDHR3	222256	Cadherin-related family member 3	0.213525	0.0202531	1
CTSA	5476	Lysosomal protective protein	-0.213232	0.0204292	1
REN	5972	Renin	-0.213008	0.0205653	1
IL3RA	3563	Interleukin-3 receptor subunit alpha	0.212973	0.0205864	1
CRCP	27297	DNA-directed RNA polymerase III subunit RPC9	-0.212954	0.0205979	1
RBP4	5950	Retinol-binding protein 4	0.212726	0.0207375	1
PEX14	5195	Peroxisomal membrane protein PEX14	0.212567	0.0208346	1
GLTP	51228	Glycolipid transfer protein	-0.212461	0.0209	1
SMAD1	4086	Mothers against decapentaplegic homolog 1	-0.212311	0.0209926	1
NUDT16L1	84309	Tudor-interacting repair regulator protein	-0.212298	0.0210008	1
ERH	2079	Enhancer of rudimentary homolog	-0.212186	0.0210704	1
LYG2	254773	Lysozyme g-like protein 2	0.212125	0.0211081	1
S100A13	6284	Protein S100-A13	-0.212013	0.0211777	1
DDX58	23586	Probable ATP-dependent RNA helicase DDX58	-0.211656	0.0214015	1
PRSS2	5645	Trypsin-2	-0.211622	0.0214226	1
APOC1	341	Apolipoprotein C-I	0.211372	0.0215807	1
NMES1	84419	Normal mucosa of esophagus-specific gene 1 protein	0.211356	0.0215909	1
RGS3	5998	Regulator of G-protein signaling 3	0.211307	0.021622	1
PRSS27	83886	Serine protease 27	0.210708	0.0220046	1
NLGN2	57555	Neuroligin-2	0.210633	0.0220532	1
ADK	132	Adenosine kinase	0.210287	0.0222773	1
PLD3	23646	Phospholipase D3	-0.210079	0.0224131	1
PCDH10	57575	Protocadherin-10	0.20995	0.0224978	1
NMI	9111	N-myc-interactor	-0.209837	0.0225719	1
G3BP1	10146	Ras GTPase-activating protein-binding protein 1	-0.209808	0.0225912	1
CYB561D1	284613	Cytochrome b561 domain-containing protein 1	-0.209771	0.0226157	1
CD14	929	Monocyte differentiation antigen CD14	-0.209612	0.0227205	1
PLEKHA1	59338	Pleckstrin homology domain-containing family A member 1	-0.209552	0.0227601	1
HDHD3	81932	Haloacid dehalogenase-like hydrolase domain-containing protein 3	-0.209529	0.0227754	1
SPINK9	643394	Serine protease inhibitor Kazal-type 9	0.20952	0.0227813	1
ETS2	2114	Protein C-ets-2	0.209465	0.022818	1
SERPINA6	866	Corticosteroid-binding globulin	0.209442	0.0228335	1
F9	2158	Coagulation factor IX	-0.209067	0.0230838	1
KLK13	26085	Kallikrein-13	0.209054	0.0230928	1
OSTM1	28962	Osteopetrosis-associated transmembrane protein 1	0.209033	0.0231071	1
FAM150B	285016	ALK and LTK ligand 2	-0.208829	0.0232443	1
ART3	419	Ecto-ADP-ribosyltransferase 3	0.208773	0.0232818	1
CDK2	1017	Cyclin-dependent kinase 2:Cyclin-A2 complex	-0.208715	0.0233212	1
DDX6	1656	Probable ATP-dependent RNA helicase DDX6	-0.208657	0.0233602	1
IGLL1	3543	Immunoglobulin lambda-like polypeptide 1	0.208465	0.0234912	1
LEMD1	93273	LEM domain-containing protein 1	-0.208089	0.0237481	1
ZNF334	55713	Zinc finger protein 334	0.207975	0.0238271	1
COG8	84342	Conserved oligomeric Golgi complex subunit 8	-0.207363	0.024252	1
MYOM2	9172	Myomesin-2	0.207335	0.0242718	1
OXSM	54995	3-oxoacyl-[acyl-carrier-protein] synthase, mitochondrial	-0.207153	0.0243996	1
ELMO1	9844	Engulfment and cell motility protein 1	0.206904	0.0245756	1
SPON1	10418	Spondin-1	0.206716	0.0247091	1
RPN1	6184	Dolichyl-diphosphooligosaccharide--protein glycosyltransferase subunit 1	-0.20638	0.0249488	1
EXTL2	2135	Exostosin-like 2	0.20616	0.025107	1
TAF15	8148	TATA-binding protein-associated factor 2N	-0.206097	0.0251527	1
COX5B	1329	Cytochrome c oxidase subunit 5B, mitochondrial	-0.205954	0.0252563	1
LYPD1	116372	Ly6/PLAUR domain-containing protein 1	0.205576	0.0255312	1
B4GALT6	9331	Beta-1,4-galactosyltransferase 6	0.205452	0.0256226	1
TAC1	6863	Protachykinin-1	0.205421	0.0256449	1
CST2	1470	Cystatin-SA	0.205172	0.0258286	1
PI3	5266	Elafin	-0.20517	0.0258304	1
QSOX2	169714	Sulfhydryl oxidase 2	0.205015	0.0259448	1
CST8	10047	Cystatin-8	0.204853	0.026065	1
SLC14A2	8170	Urea transporter 2	0.20471	0.0261718	1
KARS	3735	Lysine--tRNA ligase	-0.204497	0.0263315	1
ANGPTL3	27329	Angiopoietin-related protein 3	0.204155	0.0265895	1
TNC	3371	Tenascin	0.203946	0.0267478	1
CFB	629	Complement factor B	-0.203922	0.0267667	1
ARL5A	26225	ADP-ribosylation factor-like protein 5A	-0.203819	0.0268448	1
KDELC2	143888	KDEL motif-containing protein 2	0.20357	0.0270355	1
SUB1	10923	Activated RNA polymerase II transcriptional coactivator p15	-0.203113	0.0273885	1
EDC4	23644	Enhancer of mRNA-decapping protein 4	-0.202959	0.0275086	1
WIF1	11197	Wnt inhibitory factor 1	0.202546	0.027832	1
SEMA6A	57556	Semaphorin-6A	0.202327	0.0280053	1
WARS	7453	Tryptophan--tRNA ligase, cytoplasmic	-0.20205	0.0282249	1
FLT4	2324	Vascular endothelial growth factor receptor 3	0.201966	0.0282925	1
LILRB2	10288	Leukocyte immunoglobulin-like receptor subfamily B member 2	-0.201945	0.028309	1
AIP	9049	AH receptor-interacting protein	-0.20191	0.0283367	1
ABHD10	55347	Mycophenolic acid acyl-glucuronide esterase, mitochondrial	-0.201848	0.0283864	1
IL22	50616	Interleukin-22	-0.201723	0.0284869	1
KRT5	3852	Keratin, type II cytoskeletal 5	-0.201279	0.0288453	1
MORF4L1	10933	Mortality factor 4-like protein 1	-0.201065	0.0290198	1
RPL30	6156	60S ribosomal protein L30	-0.200984	0.0290854	1
ARFGAP2	84364	ADP-ribosylation factor GTPase-activating protein 2	-0.200832	0.02921	1
CLSTN3	9746	Calsyntenin-3	-0.200593	0.0294069	1
C5	727	Complement C5	-0.200479	0.0295009	1
CA3	761	Carbonic anhydrase 3	0.200436	0.0295363	1
CRNN	49860	Cornulin	0.200413	0.0295554	1
MAGEA8	4107	Melanoma-associated antigen 8	-0.200266	0.0296775	1
CPQ	10404	Carboxypeptidase Q	0.200218	0.0297179	1
IL19	29949	Interleukin-19	0.200076	0.029836	1
FABP4	2167	Fatty acid-binding protein, adipocyte	0.199986	0.0299113	1
LRIG1	26018	Leucine-rich repeats and immunoglobulin-like domains protein 1	-0.199967	0.0299274	1
LRP4	4038	Low-density lipoprotein receptor-related protein 4	0.199864	0.0300139	1
ARHGEF1	9138	Rho guanine nucleotide exchange factor 1	-0.199855	0.0300208	1
LRP1	4035	Prolow-density lipoprotein receptor-related protein 1	0.199758	0.0301026	1
FAAH2	158584	Fatty-acid amide hydrolase 2	0.199729	0.0301275	1
ETV5	2119	ETS translocation variant 5	-0.199672	0.0301752	1
ZNF10	7556	Zinc finger protein 10	-0.199615	0.0302229	1
CXCL10	3627	C-X-C motif chemokine 10	-0.19925	0.0305329	1
TXNDC15	79770	Thioredoxin domain-containing protein 15	0.199219	0.0305597	1
SPINK2	6691	Serine protease inhibitor Kazal-type 2	-0.199077	0.0306809	1
AMY2B	280	Alpha-amylase 2B	0.19884	0.0308836	1
CDH3	1001	Cadherin-3	0.198822	0.0308993	1
BRD2	6046	Bromodomain-containing protein 2	-0.198724	0.0309838	1
PNOC	5368	Prepronociceptin	0.1985	0.0311772	1
UNC93B1	81622	Protein unc-93 homolog B1	-0.19806	0.0315612	1
OXT	5020	Oxytocin-neurophysin 1	-0.197964	0.0316455	1
GAS6	2621	Growth arrest-specific protein 6	0.197759	0.0318254	1
EPHA1	2041	Ephrin type-A receptor 1	0.197632	0.0319384	1
DRG1	4733	Developmentally-regulated GTP-binding protein 1	-0.197532	0.0320264	1
TREML2	79865	Trem-like transcript 2 protein	0.197431	0.0321164	1
PLEKHA4	57664	Pleckstrin homology domain-containing family A member 4	0.197402	0.0321425	1
SULT1B1	27284	Sulfotransferase family cytosolic 1B member 1	0.196861	0.0326264	1
AES	166	Amino-terminal enhancer of split	-0.196627	0.0328384	1
IL2RB	3560	Interleukin-2 receptor subunit beta	0.196516	0.0329384	1
ASPH	444	Aspartyl/asparaginyl beta-hydroxylase	0.196341	0.0330976	1
UBQLN2	29978	Ubiquilin-2	-0.196224	0.0332047	1
MAFG	4097	Transcription factor MafG	-0.196101	0.0333178	1
AGO3	192669	Protein argonaute-3	0.19599	0.0334193	1
AOC2	314	Retina-specific copper amine oxidase	0.195895	0.0335071	1
ADAMTS5	11096	A disintegrin and metalloproteinase with thrombospondin motifs 5	-0.19552	0.0338545	1
CDH11	1009	Cadherin-11	-0.195278	0.0340794	1
CCNH	902	Cyclin-H	-0.195112	0.034235	1
RGMA	56963	Repulsive guidance molecule A	0.195079	0.0342661	1
CSF2	1437	Granulocyte-macrophage colony-stimulating factor	-0.194915	0.0344208	1
EFEMP1	2202	EGF-containing fibulin-like extracellular matrix protein 1	0.194742	0.0345841	1
GHRH	2691	Somatoliberin	-0.194601	0.0347176	1
ICAM5	7087	Intercellular adhesion molecule 5	0.194581	0.0347371	1
TNFRSF1B	7133	Tumor necrosis factor receptor superfamily member 1B	-0.194456	0.0348559	1
NTNG1	22854	Netrin-G1	0.194298	0.0350068	1
CBX3	11335	Chromobox protein homolog 3	-0.194286	0.0350176	1
EDA	1896	Ectodysplasin-A, secreted form	-0.194213	0.0350875	1
SELM	140606	Selenoprotein M	0.19416	0.0351385	1
CFTR	1080	Cystic fibrosis transmembrane conductance regulator	-0.193803	0.035482	1
SCARA5	286133	Scavenger receptor class A member 5	0.193694	0.0355879	1
KLK8	11202	Kallikrein-8	0.193606	0.0356736	1
LGR4	55366	Leucine-rich repeat-containing G-protein coupled receptor 4	0.193489	0.0357871	1
ABHD14A	25864	Protein ABHD14A	-0.193195	0.036075	1
LTA	4049	Lymphotoxin alpha1:beta2	0.193035	0.0362319	1
LGR5	8549	Leucine-rich repeat-containing G-protein coupled receptor 5	0.192946	0.0363196	1
GREM2	64388	Gremlin-2	0.192555	0.0367069	1
TGFBI	7045	Transforming growth factor-beta-induced protein ig-h3	0.192256	0.0370059	1
ZDHHC14	79683	Probable palmitoyltransferase ZDHHC14	-0.192141	0.0371206	1
APOH	350	Beta-2-glycoprotein 1	0.1921	0.0371624	1
ADH1C	126	Alcohol dehydrogenase 1C	0.191881	0.0373831	1
CCL27	10850	C-C motif chemokine 27	-0.191763	0.0375019	1
RPS19	6223	40S ribosomal protein S19	-0.191651	0.0376161	1
CDKN1A	1026	Cyclin-dependent kinase inhibitor 1	-0.191622	0.0376452	1
MRPL14	64928	39S ribosomal protein L14, mitochondrial	-0.191606	0.0376618	1
RNF24	11237	RING finger protein 24	-0.191516	0.0377532	1
ATP5J2	9551	ATP synthase subunit f, mitochondrial	-0.19122	0.0380556	1
TOX3	27324	TOX high mobility group box family member 3	-0.19101	0.0382719	1
ENO2	2026	Gamma-enolase	0.190961	0.0383221	1
TP53	7157	Cellular tumor antigen p53 R175H mutant	-0.190505	0.0387956	1
IFI16	3428	Gamma-interferon-inducible protein 16	-0.190406	0.0388991	1
NHP2L1	4809	NHP2-like protein 1	-0.190264	0.0390471	1
CA10	56934	Carbonic anhydrase-related protein 10	0.190233	0.0390797	1
ARMC10	83787	Armadillo repeat-containing protein 10	-0.190201	0.0391135	1
C1orf226	400793	Uncharacterized protein C1orf226	-0.190104	0.0392158	1
SULT2A1	6822	Bile salt sulfotransferase	-0.190069	0.039252	1
REG3G	130120	Regenerating islet-derived protein 3-gamma	-0.19002	0.0393041	1
CGA	1081	Thyroid Stimulating Hormone	0.18997	0.0393572	1
MAT2B	27430	Methionine adenosyltransferase 2 subunit beta	-0.189907	0.0394233	1
TNFRSF1B	7133	Tumor necrosis factor receptor superfamily member 1B	-0.18971	0.0396319	1
NRXN1	9378	Neurexin-1-beta	0.189454	0.0399049	1
QPCTL	54814	Glutaminyl-peptide cyclotransferase-like protein	0.189415	0.0399466	1
C4A	720	Complement C4b	0.189326	0.0400416	1
CNN2	1265	Calponin-2	0.189205	0.040171	1
NLGN1	22871	Neuroligin-1	0.189151	0.0402287	1
SRC	6714	Proto-oncogene tyrosine-protein kinase Src	-0.189035	0.0403541	1
SNRPD2	6633	Small nuclear ribonucleoprotein Sm D2	-0.188562	0.0408661	1
ADAM22	53616	Disintegrin and metalloproteinase domain-containing protein 22	0.188546	0.0408837	1
SNAI2	6591	Zinc finger protein SNAI2	-0.188412	0.0410296	1
STC1	6781	Stanniocalcin-1	-0.188214	0.0412468	1
GRAP2	9402	GRB2-related adapter protein 2	0.188042	0.0414357	1
PGAM1	5223	Phosphoglycerate mutase 1	-0.187252	0.0423136	1
DHX38	9785	Pre-mRNA-splicing factor ATP-dependent RNA helicase PRP16	-0.187148	0.042431	1
MMP14	4323	Matrix metalloproteinase-14	0.187112	0.0424714	1
SRSF7	6432	Serine/arginine-rich splicing factor 7	-0.187096	0.0424889	1
VWF	7450	von Willebrand factor	0.187088	0.0424978	1
PTGDS	5730	Prostaglandin-H2 D-isomerase	0.187039	0.0425533	1
QRFP	347148	Orexigenic neuropeptide QRFP	0.186994	0.0426044	1
POTEG	404785	POTE ankyrin domain family member G	-0.186964	0.0426375	1
WFDC1	58189	WAP four-disulfide core domain protein 1	0.186804	0.0428181	1
ISLR2	57611	Immunoglobulin superfamily containing leucine-rich repeat protein 2	0.186767	0.04286	1
ARMC5	79798	Armadillo repeat-containing protein 5	-0.186644	0.0430001	1
GLIPR2	152007	Golgi-associated plant pathogenesis-related protein 1	0.186494	0.0431705	1
IL17RA	23765	Interleukin-17 receptor A	0.186435	0.0432381	1
ASAH1	427	Acid ceramidase	-0.186293	0.0434003	1
CST3	1471	Cystatin-C	0.185898	0.0438549	1
ICAM5	7087	Intercellular adhesion molecule 5	0.185711	0.0440707	1
FBP2	8570	Fructose-1,6-bisphosphatase isozyme 2	0.185685	0.0441017	1
TARDBP	23435	TAR DNA-binding protein 43	-0.185546	0.0442626	1
NAGLU	4669	Alpha-N-acetylglucosaminidase	0.185487	0.0443321	1
PBRM1	55193	Protein polybromo-1	-0.185454	0.0443705	1
FAM163B	642968	Protein FAM163B	-0.185391	0.0444436	1
PAPSS1	9061	Bifunctional 3'-phosphoadenosine 5'-phosphosulfate synthase 1	-0.185265	0.044591	1
KIN	22944	DNA/RNA-binding protein KIN17	-0.185163	0.0447104	1
GNAI3	2773	Guanine nucleotide-binding protein G(k) subunit alpha	-0.18491	0.0450079	1
CAPN1	823	Calpain I	-0.184836	0.0450956	1
FAHD1	81889	Acylpyruvase FAHD1, mitochondrial	-0.184823	0.045111	1
NTM	50863	Neurotrimin	0.184681	0.0452798	1
FGF23	8074	Fibroblast growth factor 23	-0.184499	0.0454962	1
CPN2	1585	Carboxypeptidase N subunit 2	-0.184455	0.0455483	1
MRPL33	9553	39S ribosomal protein L33, mitochondrial	-0.184322	0.0457072	1
PYCR1	5831	Pyrroline-5-carboxylate reductase 1, mitochondrial	-0.184138	0.0459274	1
RCN3	57333	Reticulocalbin-3	0.184026	0.0460624	1
KAZALD1	81621	Kazal-type serine protease inhibitor domain-containing protein 1	0.183942	0.0461634	1
SNAP29	9342	Synaptosomal-associated protein 29	-0.183834	0.0462939	1
TRADD	8717	Tumor necrosis factor receptor type 1-associated DEATH domain protein	0.183804	0.0463302	1
PLA2R1	22925	Secretory phospholipase A2 receptor	0.183713	0.0464393	1
COMMD1	150684	COMM domain-containing protein 1	-0.183685	0.0464739	1
PFN2	5217	Profilin-2	-0.183673	0.0464882	1
GCH1	2643	GTP cyclohydrolase 1	-0.183418	0.046799	1
ENPP6	133121	Ectonucleotide pyrophosphatase/phosphodiesterase family member 6	0.183186	0.0470818	1
NUDT1	4521	7,8-dihydro-8-oxoguanine triphosphatase	-0.182933	0.0473934	1
CRISP3	10321	Cysteine-rich secretory protein 3	-0.182883	0.0474547	1
HSPA1A	3303	Heat shock 70 kDa protein 1A	0.182867	0.0474748	1
C4BPA	722	C4b-binding protein alpha chain	-0.182813	0.0475404	1
NRP1	8829	Neuropilin-1	0.182608	0.0477949	1
RUVBL1	8607	RuvB-like 1	0.182133	0.0483872	1
RAB27A	5873	Ras-related protein Rab-27A	0.182131	0.04839	1
RPS6KA6	27330	Ribosomal protein S6 kinase alpha-6	0.18211	0.0484155	1
TMEM108	66000	Transmembrane protein 108	-0.182069	0.0484669	1
ZBTB33	10009	Transcriptional regulator Kaiso	-0.18196	0.0486045	1
CD247	919	T-cell surface glycoprotein CD3 zeta chain	-0.181706	0.0489245	1
NUDC	10726	Nuclear migration protein nudC	-0.180985	0.0498444	1
TIAL1	7073	Nucleolysin TIAR	-0.180984	0.0498456	1
PLCG1	5335	1-phosphatidylinositol 4,5-bisphosphate phosphodiesterase gamma-1	0.180957	0.0498802	1
HCK	3055	Tyrosine-protein kinase HCK	-0.180907	0.0499444	1
RNASEH1	246243	Ribonuclease H1	-0.18066	0.0502629	1
SAA2	6289	Serum amyloid A-2 protein	-0.180531	0.0504306	1
GZMA	3001	Granzyme A	-0.180528	0.0504335	1
OPCML	4978	Opioid-binding protein/cell adhesion molecule	0.180503	0.0504659	1
XRCC6	2547	X-ray repair cross-complementing protein 6	-0.180345	0.0506721	1
PET117	100303755	Protein PET117 homolog, mitochondrial	0.180252	0.0507929	1
SMC3	9126	Structural maintenance of chromosomes protein 3	-0.18011	0.0509781	1
PRSS57	400668	Serine protease 57	-0.180107	0.0509821	1
GATM	2628	Glycine amidinotransferase, mitochondrial	-0.179989	0.0511377	1
KREMEN1	83999	Kremen protein 1	0.179879	0.0512821	1
ARHGEF7	8874	Rho guanine nucleotide exchange factor 7	0.179773	0.0514218	1
PDCD4	27250	Programmed cell death protein 4	0.179732	0.0514757	1
MICA	4276	MHC class I polypeptide-related sequence A	0.179691	0.0515298	1
CHAD	1101	Chondroadherin	0.179577	0.0516804	1
OAF	220323	Out at first protein homolog	-0.179544	0.0517245	1
PPP1R2	5504	Protein phosphatase inhibitor 2	-0.17943	0.0518753	1
CPOX	1371	Oxygen-dependent coproporphyrinogen-III oxidase, mitochondrial	-0.179242	0.0521254	1
KEAP1	9817	Kelch-like ECH-associated protein 1	-0.179164	0.0522297	1
DSC2	1824	Desmocollin-2	0.179121	0.0522864	1
ETNK1	55500	Ethanolamine kinase 1	-0.179018	0.0524246	1
HSD17B7	51478	3-keto-steroid reductase	-0.178918	0.0525591	1
ELK1	2002	ETS domain-containing protein Elk-1	0.178829	0.0526782	1
KLK10	5655	Kallikrein-10	0.178631	0.0529446	1
RTP4	64108	Receptor-transporting protein 4	-0.178625	0.0529532	1
TFF3	7033	Trefoil factor 3	-0.178579	0.0530154	1
CHRD	8646	Chordin	-0.178549	0.0530563	1
PTP4A2	8073	Protein tyrosine phosphatase type IVA 2	0.178402	0.0532552	1
PCSK1N	27344	ProSAAS	0.178279	0.0534222	1
NXT2	55916	NTF2-related export protein 2	-0.178219	0.0535041	1
ADAMTSL1	92949	ADAMTS-like protein 1	0.178094	0.0536749	1
BNIP3	664	BCL2/adenovirus E1B 19 kDa protein-interacting protein 3	0.178046	0.0537399	1
MTHFD2	10797	Bifunctional methylenetetrahydrofolate dehydrogenase/cyclohydrolase, mitochondrial	-0.178001	0.053802	1
UNC5B	219699	Netrin receptor UNC5B	0.177951	0.0538704	1
IL16	3603	Interleukin-16	0.177895	0.053947	1
TBCA	6902	Tubulin-specific chaperone A	-0.177711	0.0541989	1
TNFSF12	8742	Tumor necrosis factor ligand superfamily member 12	0.177707	0.0542053	1
GBP1	2633	Guanylate-binding protein 1	-0.177509	0.0544785	1
GSTK1	373156	Glutathione S-transferase kappa 1	-0.17694	0.0552692	1
PLA2G16	11145	HRAS-like suppressor 3	-0.176937	0.0552732	1
CFD	1675	Complement factor D	0.176936	0.0552751	1
GLRX	2745	Glutaredoxin-1	0.17683	0.0554235	1
TBX5	6910	T-box transcription factor TBX5	-0.176798	0.055468	1
ACVR1B	91	Activin receptor type-1B	-0.176736	0.0555548	1
SEMA4A	64218	Semaphorin-4A	-0.176707	0.0555957	1
IDH1	3417	Isocitrate dehydrogenase [NADP] cytoplasmic	-0.176523	0.0558547	1
CHL1	10752	Neural cell adhesion molecule L1-like protein	0.176452	0.0559555	1
KEAP1	9817	Kelch-like ECH-associated protein 1	-0.176421	0.0559998	1
PRSS1	5644	Trypsin-1	-0.176404	0.0560232	1
PCDHGC5	56097	Protocadherin gamma-C5	0.176365	0.0560782	1
LDHC	3948	L-lactate dehydrogenase C chain	-0.17607	0.0564977	1
RBP5	83758	Retinol-binding protein 5	0.176062	0.0565097	1
YWHAZ	7534	14-3-3 protein zeta/delta	-0.175667	0.0570739	1
GPR68	8111	Ovarian cancer G-protein coupled receptor 1	-0.175296	0.0576093	1
RALA	5898	Ras-related protein Ral-A	-0.175276	0.0576377	1
COX6A2	1339	Cytochrome c oxidase subunit 6A2, mitochondrial	0.175153	0.0578157	1
SPINK5	11005	Serine protease inhibitor Kazal-type 5	0.174972	0.0580804	1
HTATIP2	10553	Oxidoreductase HTATIP2	0.174884	0.0582085	1
FAM175B	23172	BRISC complex subunit Abro1	-0.174826	0.0582925	1
APMAP	57136	Adipocyte plasma membrane-associated protein	-0.174792	0.0583428	1
DEFB1	1672	Beta-defensin 1	-0.174707	0.0584666	1
ISCU	23479	Iron-sulfur cluster assembly enzyme ISCU, mitochondrial	-0.174483	0.0587951	1
CD163	9332	Scavenger receptor cysteine-rich type 1 protein M130	0.174216	0.0591902	1
TAPBPL	55080	Tapasin-related protein	0.174066	0.0594129	1
RMDN1	51115	Regulator of microtubule dynamics protein 1	-0.174013	0.059491	1
CLIC1	1192	Chloride intracellular channel protein 1	-0.173983	0.0595357	1
CASP2	835	Caspase-2	-0.173832	0.0597602	1
TNFRSF6B	8771	Tumor necrosis factor receptor superfamily member 6B	-0.173655	0.0600254	1
DIMT1	27292	Probable dimethyladenosine transferase	-0.173609	0.0600932	1
COMT	1312	Catechol O-methyltransferase	0.173505	0.0602497	1
NEGR1	257194	Neuronal growth regulator 1	0.173464	0.0603109	1
SEMA3E	9723	Semaphorin-3E	0.17342	0.060378	1
GLCE	26035	D-glucuronyl C5-epimerase	0.17329	0.0605739	1
LGALS3BP	3959	Galectin-3-binding protein	-0.172689	0.0614856	1
REG1B	5968	Lithostathine-1-beta	-0.172671	0.0615133	1
HNRNPDL	9987	Heterogeneous nuclear ribonucleoprotein D-like	-0.172357	0.0619944	1
PAX4	5078	Paired box protein Pax-4	-0.172249	0.0621596	1
LILRA5	353514	Leukocyte immunoglobulin-like receptor subfamily A member 5	-0.172191	0.0622498	1
ZNRF3	84133	E3 ubiquitin-protein ligase ZNRF3	-0.172186	0.0622566	1
C3	718	Complement C3d fragment	-0.172082	0.0624186	1
YME1L1	10730	ATP-dependent zinc metalloprotease YME1L1	-0.171457	0.0633899	1
NPPB	4879	N-terminal pro-BNP	0.171457	0.0633903	1
LY86	9450	Lymphocyte antigen 86	-0.171279	0.0636692	1
LIFR	3977	Leukemia inhibitory factor receptor	0.171235	0.0637376	1
EFNB2	1948	Ephrin-B2	-0.170895	0.064274	1
TNFRSF17	608	Tumor necrosis factor receptor superfamily member 17	-0.170686	0.0646058	1
ING4	51147	Inhibitor of growth protein 4	0.170661	0.0646468	1
LYPLAL1	127018	Lysophospholipase-like protein 1	-0.170626	0.0647013	1
PGR	5241	Progesterone receptor	-0.170607	0.0647315	1
IL1RN	3557	Interleukin-1 receptor antagonist protein	-0.170422	0.0650269	1
ECEL1	9427	Endothelin-converting enzyme-like 1	-0.170402	0.0650594	1
HSD17B10	3028	3-hydroxyacyl-CoA dehydrogenase type-2	-0.169966	0.0657591	1
SCP2D1	140856	SCP2 sterol-binding domain-containing protein 1	-0.169587	0.0663722	1
PSME2	5721	Proteasome activator complex subunit 2	-0.169562	0.0664142	1
DNER	92737	Delta and Notch-like epidermal growth factor-related receptor	-0.169487	0.0665358	1
HTRA1	5654	Serine protease HTRA1	-0.169459	0.0665802	1
IL12B	3593	Interleukin-12 subunit beta	0.169428	0.0666319	1
CLPP	8192	ATP-dependent Clp protease proteolytic subunit, mitochondrial	-0.169374	0.0667203	1
CSF1	1435	Macrophage colony-stimulating factor 1	-0.169337	0.06678	1
GPC2	221914	Glypican-2	-0.169311	0.0668224	1
IFNW1	3467	Interferon omega-1	-0.169299	0.0668421	1
LGALS7	3963	Galectin-7	-0.169177	0.0670421	1
DGCR14	8220	Protein DGCR14	-0.169166	0.0670601	1
CETN3	1070	Centrin-3	-0.169142	0.0670991	1
CFHR1	100293069	Complement factor H-related protein 1	0.169096	0.0671748	1
PABPN1	8106	Polyadenylate-binding protein 2	-0.169047	0.067255	1
PGAM2	5224	Phosphoglycerate mutase 2	-0.169035	0.0672744	1
CDHR1	92211	Cadherin-related family member 1	-0.168942	0.0674279	1
PPID	5481	Peptidyl-prolyl cis-trans isomerase D	-0.168839	0.0675978	1
UCHL1	7345	Ubiquitin carboxyl-terminal hydrolase isozyme L1	-0.168796	0.0676686	1
DLK2	65989	Protein delta homolog 2	0.168761	0.0677258	1
GCKR	2646	Glucokinase regulatory protein	-0.168749	0.0677461	1
CLMP	79827	CXADR-like membrane protein	-0.168643	0.0679216	1
AAGAB	79719	Alpha- and gamma-adaptin-binding protein p34	-0.168486	0.0681822	1
IRF9	10379	Interferon regulatory factor 9	-0.168321	0.0684567	1
NADK	65220	NAD kinase	-0.168207	0.0686467	1
AP2A2	161	AP-2 complex subunit alpha-2	0.16818	0.0686916	1
RBBP4	5928	Histone-binding protein RBBP4	-0.168168	0.0687115	1
RGMB	285704	RGM domain family member B	0.168167	0.0687129	1
GSTM3	2947	Glutathione S-transferase Mu 3	0.16804	0.0689258	1
LYG1	129530	Lysozyme g-like protein 1	-0.167912	0.0691395	1
FKBP14	55033	Peptidyl-prolyl cis-trans isomerase FKBP14	0.167886	0.0691837	1
ROBO1	6091	Roundabout homolog 1	0.167697	0.0695015	1
PDE7A	5150	High affinity cAMP-specific 3',5'-cyclic phosphodiesterase 7A	-0.167673	0.0695424	1
SNX1	6642	Sorting nexin-1	0.16762	0.069632	1
TIMP4	7079	Metalloproteinase inhibitor 4	-0.167557	0.0697382	1
DIRAS1	148252	GTP-binding protein Di-Ras1	0.167468	0.0698893	1
GRID2	2895	Glutamate receptor ionotropic, delta-2	-0.167315	0.0701486	1
CXCL12	6387	Stromal cell-derived factor 1	0.167256	0.07025	1
IGJ	3512	Immunoglobulin J chain	0.167081	0.0705481	1
KIAA1324	57535	UPF0577 protein KIAA1324	0.166951	0.0707694	1
AMY2A	279	Pancreatic alpha-amylase	0.166813	0.071007	1
MPP6	51678	MAGUK p55 subfamily member 6	-0.166801	0.0710268	1
MAPK14	1432	Mitogen-activated protein kinase 14	-0.166241	0.0719935	1
IFNAR1	3454	Interferon alpha/beta receptor 1	0.166157	0.0721401	1
SHMT2	6472	Serine hydroxymethyltransferase, mitochondrial	-0.165977	0.0724525	1
BMP15	9210	Bone morphogenetic protein 15	-0.165976	0.0724544	1
PILRA	29992	Paired immunoglobulin-like type 2 receptor alpha isoform FDF03-deltaTM	-0.165909	0.0725728	1
CAPN2	824	Calpain-2 catalytic subunit	0.165877	0.0726279	1
OAZ1	4946	Ornithine decarboxylase antizyme 1	-0.165827	0.0727158	1
BLNK	29760	B-cell linker protein	-0.165737	0.0728738	1
COPS7B	64708	COP9 signalosome complex subunit 7b	-0.165714	0.0729129	1
GSR	2936	Glutathione reductase, mitochondrial	-0.16567	0.0729898	1
PPP1R3B	79660	Protein phosphatase 1 regulatory subunit 3B	-0.165646	0.073032	1
CHST11	50515	Carbohydrate sulfotransferase 11	0.165509	0.073273	1
CPA2	1358	Carboxypeptidase A2	0.16527	0.0736953	1
NCR2	9436	Natural cytotoxicity triggering receptor 2	-0.165263	0.0737082	1
ADAMTS6	11174	A disintegrin and metalloproteinase with thrombospondin motifs 6	-0.165239	0.0737494	1
CPE	1363	Carboxypeptidase E	0.165066	0.074057	1
CCL20	6364	C-C motif chemokine 20	-0.164948	0.0742672	1
CLEC2B	9976	C-type lectin domain family 2 member B	0.164916	0.0743238	1
HIBCH	26275	3-hydroxyisobutyryl-CoA hydrolase, mitochondrial	-0.164737	0.0746422	1
LILRB1	10859	Leukocyte immunoglobulin-like receptor subfamily B member 1	0.164731	0.0746544	1
PLVAP	83483	Plasmalemma vesicle-associated protein	0.164626	0.0748413	1
KNG1	3827	Kininostatin	0.164507	0.0750548	1
STAB2	55576	Stabilin-2	-0.164321	0.0753886	1
KRT7	3855	Keratin, type II cytoskeletal 7	-0.164304	0.0754206	1
NENF	29937	Neudesin	0.164169	0.0756642	1
ANXA5	308	Annexin A5	0.164155	0.0756889	1
JAG1	182	Protein jagged-1	0.164061	0.0758584	1
KLK7	5650	Kallikrein-7	0.164038	0.0759009	1
PMS2	5395	Mismatch repair endonuclease PMS2	-0.163925	0.076106	1
PSMD7	5713	26S proteasome non-ATPase regulatory subunit 7	0.163883	0.0761823	1
ST3GAL2	6483	CMP-N-acetylneuraminate-beta-galactosamide-alpha-2,3-sialyltransferase 2	-0.163859	0.0762254	1
GREM1	26585	Gremlin-1	-0.163848	0.0762461	1
UBE2E1	7324	Ubiquitin-conjugating enzyme E2 E1	-0.16369	0.0765335	1
CD69	969	Early activation antigen CD69	-0.163682	0.0765467	1
EDIL3	10085	EGF-like repeat and discoidin I-like domain-containing protein 3	0.163676	0.0765594	1
SERPINB13	5275	Serpin B13	0.163656	0.0765959	1
FGFR3	2261	Fibroblast growth factor receptor 3	0.163617	0.0766665	1
VAMP8	8673	Vesicle-associated membrane protein 8	-0.16351	0.0768611	1
JAG1	182	Protein jagged-1	-0.163388	0.0770846	1
SLIT1	6585	Slit homolog 1 protein	-0.163298	0.077251	1
ARHGAP36	158763	Rho GTPase-activating protein 36	-0.163272	0.0772985	1
ALPL	249	Alkaline phosphatase, tissue-nonspecific isozyme	0.16323	0.0773761	1
ZYX	7791	Zyxin	-0.163101	0.0776126	1
DEFB106A	245909	Beta-defensin 106	0.16291	0.0779654	1
SHC4	399694	SHC-transforming protein 4	-0.162851	0.0780761	1
CXCL6	6372	C-X-C motif chemokine 6	0.162848	0.0780799	1
HP	3240	Haptoglobin	-0.162805	0.0781613	1
POGLUT1	56983	Protein O-glucosyltransferase 1	-0.162757	0.0782496	1
ACHE	43	Acetylcholinesterase	0.162725	0.0783088	1
TST	7263	Thiosulfate sulfurtransferase	0.162635	0.0784771	1
COL18A1	80781	Endostatin	0.16241	0.078896	1
VWC2	375567	Brorin	0.162324	0.0790559	1
TFAM	7019	Transcription factor A, mitochondrial	-0.162241	0.0792114	1
IL20	50604	Interleukin-20	-0.16223	0.0792319	1
PDZD11	51248	PDZ domain-containing protein 11	-0.162208	0.0792748	1
GNAI1	2770	Guanine nucleotide-binding protein G(i) subunit alpha-1	-0.162145	0.0793929	1
GOSR1	9527	Golgi SNAP receptor complex member 1	-0.161892	0.0798687	1
BOLA3	388962	BolA-like protein 3	-0.161761	0.0801154	1
TXLNA	200081	Alpha-taxilin	-0.161739	0.0801575	1
SERPINB5	5268	Serpin B5	-0.161671	0.0802869	1
CA13	377677	Carbonic anhydrase 13	-0.161544	0.0805264	1
WNT10A	80326	Protein Wnt-10a	0.161507	0.0805967	1
MECP2	4204	Methyl-CpG-binding protein 2	0.161492	0.0806255	1
KIF3A	11127	Kinesin-like protein KIF3A	-0.161467	0.0806743	1
EIF4G2	1982	Eukaryotic translation initiation factor 4 gamma 2	-0.161432	0.0807404	1
C1R	715	Complement C1r subcomponent	0.161387	0.0808262	1
PTH	5741	Parathyroid hormone	0.161241	0.081104	1
NFKBIB	4793	NF-kappa-B inhibitor beta	-0.161177	0.0812261	1
ZNF264	9422	Zinc finger protein 264	-0.160966	0.0816306	1
CLIC5	53405	Chloride intracellular channel protein 5	0.160823	0.0819059	1
CEACAM7	1087	Carcinoembryonic antigen-related cell adhesion molecule 7	-0.160778	0.0819934	1
RNASE2	6036	Non-secretory ribonuclease	-0.160768	0.0820131	1
ACAD8	27034	Isobutyryl-CoA dehydrogenase, mitochondrial	0.160565	0.0824043	1
CREB3L4	148327	Cyclic AMP-responsive element-binding protein 3-like protein 4	0.160554	0.082425	1
F10	2159	Coagulation Factor X	-0.160502	0.0825268	1
ELK3	2004	ETS domain-containing protein Elk-3	-0.16041	0.0827043	1
TEAD3	7005	Transcriptional enhancer factor TEF-5	0.160024	0.0834563	1
STAU1	6780	Double-stranded RNA-binding protein Staufen homolog 1	-0.159849	0.0837989	1
ACAT1	38	Acetyl-CoA acetyltransferase, mitochondrial	-0.159775	0.0839447	1
SLC3A1	6519	Neutral and basic amino acid transport protein rBAT	0.159748	0.083997	1
CCL8	6355	C-C motif chemokine 8	-0.159587	0.0843144	1
SNPH	9751	Syntaphilin	0.159351	0.0847795	1
FKBP1B	2281	Peptidyl-prolyl cis-trans isomerase FKBP1B	-0.159251	0.0849779	1
MOBKL1A	92597	MOB kinase activator 1B	-0.159088	0.0853015	1
MYL3	4634	Myosin light chain 3	0.159059	0.0853595	1
HADH	3033	Hydroxyacyl-coenzyme A dehydrogenase, mitochondrial	-0.158985	0.0855076	1
LST1	7940	Leukocyte-specific transcript 1 protein	-0.158984	0.0855085	1
CD14	929	Monocyte differentiation antigen CD14, soluble	-0.158717	0.0860427	1
MRPL34	64981	39S ribosomal protein L34, mitochondrial	-0.15855	0.0863773	1
DPEP2	64174	Dipeptidase 2	-0.158518	0.0864412	1
SLIT3	6586	Slit homolog 3 protein	0.15849	0.0864979	1
PMVK	10654	Phosphomevalonate kinase	-0.158444	0.0865899	1
VSIG10	54621	V-set and immunoglobulin domain-containing protein 10	0.157892	0.0877067	1
ARAF	369	Serine/threonine-protein kinase A-Raf	0.157798	0.0878978	1
SYT8	90019	Synaptotagmin-8	-0.157627	0.0882486	1
FABP1	2168	Fatty acid-binding protein, liver	-0.157561	0.0883835	1
MMP20	9313	Matrix metalloproteinase-20	-0.157538	0.0884292	1
ADAM15	8751	Disintegrin and metalloproteinase domain-containing protein 15	0.157485	0.088538	1
EFNB3	1949	Ephrin-B3	-0.157464	0.0885812	1
VPS24	51652	Charged multivesicular body protein 3	0.157203	0.0891178	1
MMP8	4317	Neutrophil collagenase	-0.157096	0.0893391	1
WFDC5	149708	WAP four-disulfide core domain protein 5	0.157034	0.0894658	1
A1BG	1	Alpha-1B-glycoprotein	-0.157026	0.0894828	1
MAPK11	5600	Mitogen-activated protein kinase 11	-0.156899	0.0897455	1
CDC42	998	Cell division control protein 42 homolog	-0.156803	0.089944	1
IL27RA	9466	Interleukin-27 receptor subunit alpha	0.156742	0.0900706	1
FKBP4	2288	Peptidyl-prolyl cis-trans isomerase FKBP4	-0.156573	0.0904235	1
RAET1G	353091	Retinoic acid early transcript 1G protein	0.156217	0.0911661	1
NTM	50863	Neurotrimin	0.156207	0.091188	1
MUL1	79594	Mitochondrial ubiquitin ligase activator of NFKB 1	0.156169	0.0912667	1
PARP1	142	Poly [ADP-ribose] polymerase 1	-0.156021	0.0915779	1
ADAM19	8728	Disintegrin and metalloproteinase domain-containing protein 19	-0.155997	0.0916293	1
TNFRSF18	8784	Tumor necrosis factor receptor superfamily member 18	0.155887	0.0918606	1
ACOT13	55856	Acyl-coenzyme A thioesterase 13	-0.155623	0.0924196	1
KIRREL3	84623	Kin of IRRE-like protein 3	0.155582	0.0925062	1
LAMC2	3918	Laminin subunit gamma-2	-0.155538	0.0926002	1
PUS1	80324	tRNA pseudouridine synthase A, mitochondrial	-0.155445	0.0927969	1
UGT1A1	54658	UDP-glucuronosyltransferase 1-1	-0.155358	0.092983	1
TMED10	10972	Transmembrane emp24 domain-containing protein 10	0.155308	0.0930897	1
CFL1	1072	Cofilin-1	-0.15528	0.0931497	1
NCL	4691	Nucleolin	-0.155234	0.0932466	1
DAPK1	1612	Death-associated protein kinase 1	0.155175	0.093374	1
EIF3G	8666	Eukaryotic translation initiation factor 3 subunit G	-0.155155	0.093415	1
SCO1	6341	Protein SCO1 homolog, mitochondrial	0.155034	0.0936745	1
FRRS1L	23732	DOMON domain-containing protein FRRS1L	-0.155033	0.0936774	1
TEK	7010	Angiopoietin-1 receptor, soluble	0.155032	0.0936793	1
PON1	5444	Serum paraoxonase/arylesterase 1	-0.154968	0.0938158	1
EWSR1	2130	RNA-binding protein EWS	-0.154789	0.0941999	1
GHDC	84514	GH3 domain-containing protein	0.154783	0.094213	1
FABP3	2170	Fatty acid-binding protein, heart	0.154751	0.0942823	1
PGRMC2	10424	Membrane-associated progesterone receptor component 2	-0.15464	0.0945227	1
THSD7A	221981	Thrombospondin type-1 domain-containing protein 7A	-0.154628	0.0945475	1
FAS	355	Tumor necrosis factor receptor superfamily member 6	0.154604	0.0946	1
POMK	84197	Protein O-mannose kinase	0.154556	0.0947028	1
C1QL1	10882	C1q-related factor	-0.15449	0.0948461	1
HCAR2	338442	Hydroxycarboxylic acid receptor 2	0.154304	0.0952491	1
SCARF1	8578	Scavenger receptor class F member 1	0.154236	0.0953978	1
CACNA2D3	55799	Voltage-dependent calcium channel subunit alpha-2/delta-3	0.154196	0.0954844	1
HSPH1	10808	Heat shock protein 105 kDa	-0.154195	0.0954869	1
JAM2	58494	Junctional adhesion molecule B	0.154146	0.0955926	1
SLPI	6590	Antileukoproteinase	-0.154094	0.0957053	1
IL17RD	54756	Interleukin-17 receptor D	0.154057	0.0957865	1
ARFIP1	27236	Arfaptin-1	-0.154004	0.0959016	1
PROC	5624	Vitamin K-dependent protein C	0.153965	0.0959865	1
IL18R1	8809	Interleukin-18 receptor 1	-0.153762	0.0964322	1
HMGB2	3148	High mobility group protein B2	-0.153737	0.0964861	1
DNAJB2	3300	DnaJ homolog subfamily B member 2	-0.1537	0.0965679	1
SPA17	53340	Sperm surface protein Sp17	0.153219	0.0976289	1
TNFSF4	7292	Tumor necrosis factor ligand superfamily member 4	-0.152963	0.098197	1
IGF2	3481	Insulin-like growth factor II	0.152954	0.0982155	1
NTF4	4909	Neurotrophin-4	-0.152931	0.0982673	1
PPARA	5465	Peroxisome proliferator-activated receptor alpha	0.152847	0.0984547	1
FAM20B	9917	Glycosaminoglycan xylosylkinase	0.152835	0.098482	1
SEMA5A	9037	Semaphorin-5A	0.152747	0.0986779	1
DSG2	1829	Desmoglein-2	0.152688	0.0988101	1
CHGA	1113	Chromogranin-A	0.152604	0.0989969	1
UNC5C	8633	Netrin receptor UNC5C	0.152521	0.0991842	1
BAGE2	85319	B melanoma antigen 2	-0.152487	0.0992594	1
MAPRE1	22919	Microtubule-associated protein RP/EB family member 1	-0.152335	0.0996007	1
NOTUM	147111	Palmitoleoyl-protein carboxylesterase NOTUM	0.152258	0.0997752	1
HNRNPM	4670	Heterogeneous nuclear ribonucleoprotein M	-0.152231	0.0998345	1
ERP29	10961	Endoplasmic reticulum resident protein 29	-0.151845	0.100708	1
CA2	760	Carbonic anhydrase 2	-0.151737	0.100953	1
CCL7	6354	C-C motif chemokine 7	-0.151449	0.101609	1
ENTPD1	953	Ectonucleoside triphosphate diphosphohydrolase 1	-0.151428	0.101656	1
SUN5	140732	SUN domain-containing protein 5	0.151408	0.101702	1
PSAPL1	768239	Proactivator polypeptide-like 1	0.151234	0.102102	1
HIPK3	10114	Homeodomain-interacting protein kinase 3	0.151198	0.102185	1
SIRPG	55423	Signal-regulatory protein gamma	0.151018	0.102597	1
UBQLN4	56893	Ubiquilin-4	-0.150995	0.10265	1
NGF	4803	beta-nerve growth factor	-0.150982	0.102681	1
YEATS4	8089	YEATS domain-containing protein 4	-0.150959	0.102733	1
GRB10	2887	Growth factor receptor-bound protein 10	-0.150906	0.102855	1
UST	10090	Uronyl 2-sulfotransferase	0.150788	0.103128	1
F11	2160	Coagulation Factor XI	-0.150787	0.103131	1
BIRC2	329	Baculoviral IAP repeat-containing protein 2	-0.150757	0.103199	1
CFP	5199	Properdin	0.150659	0.103426	1
STOML2	30968	Stomatin-like protein 2, mitochondrial	0.150557	0.103664	1
CISD2	493856	CDGSH iron-sulfur domain-containing protein 2	-0.150502	0.103791	1
WISP1	8840	WNT1-inducible-signaling pathway protein 1	0.150446	0.103922	1
SRC	6714	Proto-oncogene tyrosine-protein kinase Src isoform 2	-0.150402	0.104023	1
TXNRD1	7296	Thioredoxin reductase 1, cytoplasmic	-0.150119	0.104684	1
RQCD1	9125	Cell differentiation protein RCD1 homolog	0.150048	0.10485	1
SAT2	112483	Diamine acetyltransferase 2	0.150037	0.104875	1
RNF43	54894	E3 ubiquitin-protein ligase RNF43	0.150014	0.104929	1
SPINT1	6692	Kunitz-type protease inhibitor 1	0.149921	0.105147	1
TMUB2	79089	Transmembrane and ubiquitin-like domain-containing protein 2	0.149884	0.105236	1
YWHAB	7529	14-3-3 protein beta/alpha	-0.149846	0.105323	1
UCN3	114131	Urocortin-3	0.149671	0.105735	1
SNRPA	6626	U1 small nuclear ribonucleoprotein A	-0.149592	0.105922	1
ACTN2	88	Alpha-actinin-2	0.149571	0.105972	1
HMGA1	3159	High mobility group protein HMG-I/HMG-Y	-0.149526	0.106078	1
SVEP1	79987	Sushi, von Willebrand factor type A, EGF and pentraxin domain-containing protein 1	-0.149452	0.106252	1
AHSP	51327	Alpha-hemoglobin-stabilizing protein	0.149403	0.10637	1
CSRP3	8048	Cysteine and glycine-rich protein 3	0.149374	0.106437	1
IGF1	3479	Insulin-like growth factor I	0.14934	0.106518	1
CASP10	843	Caspase-10	-0.149325	0.106555	1
AMMECR1L	83607	AMMECR1-like protein	-0.149155	0.106958	1
RFFL	117584	E3 ubiquitin-protein ligase rififylin	0.149068	0.107164	1
PGRMC2	10424	Membrane-associated progesterone receptor component 2	0.14902	0.10728	1
SERPINF1	5176	Pigment epithelium-derived factor	0.148984	0.107366	1
RNASE6	6039	Ribonuclease K6	-0.148965	0.10741	1
CA7	766	Carbonic anhydrase 7	-0.148936	0.107479	1
ASIP	434	Agouti-signaling protein	0.148742	0.107943	1
CLCA2	9635	Calcium-activated chloride channel regulator 2	-0.148668	0.10812	1
LAIR2	3904	Leukocyte-associated immunoglobulin-like receptor 2	-0.148647	0.108171	1
PSG11	5680	Pregnancy-specific beta-1-glycoprotein 11	-0.148632	0.108208	1
LINGO1	84894	Leucine-rich repeat and immunoglobulin-like domain-containing nogo receptor-interacting protein 1	0.14855	0.108405	1
LRRC24	441381	Leucine-rich repeat-containing protein 24	-0.148293	0.109023	1
C6	729	Complement component C6	-0.148189	0.109275	1
MSR1	4481	Macrophage scavenger receptor types I and II	-0.148167	0.109326	1
XRCC4	7518	DNA repair protein XRCC4	-0.147974	0.109795	1
GP1BA	2811	Platelet glycoprotein Ib alpha chain	-0.147917	0.109933	1
FUT10	84750	Alpha-(1,3)-fucosyltransferase 10	0.14783	0.110144	1
BACH2	60468	Transcription regulator protein BACH2	0.147813	0.110186	1
CALY	50632	Neuron-specific vesicular protein calcyon	-0.147808	0.110199	1
HTRA2	27429	Serine protease HTRA2, mitochondrial	-0.147734	0.110379	1
SIGLEC6	946	Sialic acid-binding Ig-like lectin 6	-0.147641	0.110605	1
SHBG	6462	Sex hormone-binding globulin	0.147552	0.110823	1
B3GALT1	8708	Beta-1,3-galactosyltransferase 1	-0.147543	0.110845	1
MDK	4192	Midkine	-0.147532	0.110873	1
GZMK	3003	Granzyme K	-0.147459	0.11105	1
MCF2L	23263	Guanine nucleotide exchange factor DBS	-0.14745	0.111074	1
GDF5	8200	Growth/differentiation factor 5	-0.147443	0.111089	1
CHGB	1114	Secretogranin-1	-0.1474	0.111195	1
HNRNPA1	3178	Heterogeneous nuclear ribonucleoprotein A1	-0.147227	0.111621	1
LRRTM1	347730	Leucine-rich repeat transmembrane neuronal protein 1	-0.147145	0.111822	1
PIN4	5303	Peptidyl-prolyl cis-trans isomerase NIMA-interacting 4	-0.147018	0.112136	1
KIT	3815	Mast/stem cell growth factor receptor Kit	0.1469	0.112427	1
KLK5	25818	Kallikrein-5	-0.146851	0.112547	1
LMOD1	25802	Leiomodin-1	-0.146845	0.112564	1
HS6ST3	266722	Heparan-sulfate 6-O-sulfotransferase 3	0.146661	0.113019	1
POR	5447	NADPH--cytochrome P450 reductase	-0.146634	0.113086	1
C3	718	Complement C3b, inactivated	-0.146537	0.113326	1
PARP1	142	Poly [ADP-ribose] polymerase 1	-0.146301	0.113916	1
LYSMD4	145748	LysM and putative peptidoglycan-binding domain-containing protein 4	-0.14617	0.114243	1
DCUN1D2	55208	DCN1-like protein 2	-0.14594	0.11482	1
ARL3	403	ADP-ribosylation factor-like protein 3	0.145922	0.114866	1
DHFR	1719	Dihydrofolate reductase	0.145899	0.114922	1
LRP10	26020	Low-density lipoprotein receptor-related protein 10	0.145853	0.115039	1
ERCC4	2072	DNA repair endonuclease XPF	-0.145773	0.115241	1
IFNG	3458	Interferon gamma	0.145736	0.115334	1
GPR107	57720	Protein GPR107	0.145728	0.115354	1
UNC13A	23025	Protein unc-13 homolog A	0.1457	0.115425	1
CINP	51550	Cyclin-dependent kinase 2-interacting protein	-0.145663	0.115519	1
NAGK	55577	N-acetyl-D-glucosamine kinase	-0.145641	0.115574	1
BAG5	9529	BAG family molecular chaperone regulator 5	-0.145608	0.115658	1
PGLYRP2	114770	N-acetylmuramoyl-L-alanine amidase	0.14537	0.116259	1
ANG	283	Angiogenin	-0.145057	0.117056	1
IFNB1	3456	Interferon beta	-0.144976	0.117264	1
RBP1	5947	Retinol-binding protein 1	-0.144855	0.117573	1
ACYP2	98	Acylphosphatase-2	0.144693	0.117988	1
PSG3	5671	Pregnancy-specific beta-1-glycoprotein 3	-0.144616	0.118185	1
CSAG1	158511	Putative chondrosarcoma-associated gene 1 protein	-0.144554	0.118346	1
ADAM30	11085	Disintegrin and metalloproteinase domain-containing protein 30	-0.144499	0.118488	1
HYAL1	3373	Hyaluronidase-1	0.144475	0.118547	1
CPVL	54504	Probable serine carboxypeptidase CPVL	-0.144419	0.118694	1
GRB2	2885	Growth factor receptor-bound protein 2	-0.14438	0.118794	1
CCL23	6368	Ck-beta-8-1	-0.144133	0.119432	1
GFRA1	2674	GDNF family receptor alpha-1	-0.144123	0.119457	1
GRAMD1C	54762	GRAM domain-containing protein 1C	-0.143819	0.120248	1
JAK2	3717	Tyrosine-protein kinase JAK2	-0.143768	0.12038	1
YIPF6	286451	Protein YIPF6	-0.143628	0.120745	1
HNRNPD	3184	Heterogeneous nuclear ribonucleoprotein D0	-0.143605	0.120806	1
TNFRSF9	3604	Tumor necrosis factor receptor superfamily member 9	0.14357	0.120898	1
ARHGEF25	115557	Rho guanine nucleotide exchange factor 25	0.143475	0.121148	1
PPT1	5538	Palmitoyl-protein thioesterase 1	-0.14345	0.121212	1
TMEM52B	120939	Transmembrane protein 52B	0.143343	0.121494	1
PSG1	5669	Pregnancy-specific beta-1-glycoprotein 1	-0.143331	0.121524	1
AKR1C4	1109	Aldo-keto reductase family 1 member C4	0.143245	0.121749	1
REG3A	5068	Regenerating islet-derived protein 3-alpha	-0.14316	0.121974	1
PCNP	57092	PEST proteolytic signal-containing nuclear protein	-0.14307	0.122211	1
SGTB	54557	Small glutamine-rich tetratricopeptide repeat-containing protein beta	0.143054	0.122254	1
SRSF6	6431	Serine/arginine-rich splicing factor 6	-0.143042	0.122287	1
ITLN1	55600	Intelectin-1	0.142969	0.122479	1
GC	2638	Vitamin D-binding protein	-0.142952	0.122523	1
GPX7	2882	Glutathione peroxidase 7	-0.14288	0.122713	1
FOXC2	2303	Forkhead box protein C2	-0.142857	0.122776	1
CADM2	253559	Cell adhesion molecule 2	0.14285	0.122794	1
RAC1	5879	Ras-related C3 botulinum toxin substrate 1	-0.142639	0.123353	1
PDK1	5163	[Pyruvate dehydrogenase (acetyl-transferring)] kinase isozyme 1, mitochondrial	-0.142608	0.123435	1
NAA10	8260	N-alpha-acetyltransferase 10	-0.142602	0.123451	1
IFNGR1	3459	Interferon gamma receptor 1	0.142568	0.123541	1
LILRA6	11025	Leukocyte immunoglobulin-like receptor subfamily A member 6	-0.142484	0.123764	1
RPS7	6201	40S ribosomal protein S7	-0.14225	0.124391	1
PLXDC1	57125	Plexin domain-containing protein 1	-0.142196	0.124534	1
KRT17	3872	Keratin, type I cytoskeletal 17	0.142174	0.124592	1
FEN1	2237	Flap endonuclease 1	-0.142104	0.124781	1
LY9	4063	T-lymphocyte surface antigen Ly-9	0.142097	0.124801	1
VPS26A	9559	Vacuolar protein sorting-associated protein 26A	-0.14206	0.124898	1
KIAA1279	26128	KIF1-binding protein	-0.142019	0.125009	1
SAR1A	56681	GTP-binding protein SAR1a	-0.141961	0.125165	1
ARRB1	408	Beta-arrestin-1	-0.141932	0.125243	1
PIM1	5292	Serine/threonine-protein kinase pim-1	-0.141807	0.125579	1
ENG	2022	Endoglin	0.141794	0.125613	1
HARS	3035	Histidine--tRNA ligase, cytoplasmic	-0.141755	0.12572	1
GM2A	2760	Ganglioside GM2 activator	0.141548	0.126279	1
CSNK1D	1453	Casein kinase I isoform delta	-0.141244	0.127104	1
DECR1	1666	2,4-dienoyl-CoA reductase, mitochondrial	-0.141213	0.127187	1
MLYCD	23417	Malonyl-CoA decarboxylase, mitochondrial	0.141167	0.127312	1
RECQL	5965	ATP-dependent DNA helicase Q1	-0.141083	0.127541	1
HNRNPR	10236	Heterogeneous nuclear ribonucleoprotein R	0.14099	0.127794	1
GDF3	9573	Growth/differentiation factor 3	-0.140954	0.127892	1
EDA2R	60401	Tumor necrosis factor receptor superfamily member 27	-0.140867	0.128132	1
DIRAS3	9077	GTP-binding protein Di-Ras3	0.140698	0.128593	1
RGS1	5996	Regulator of G-protein signaling 1	-0.14064	0.128751	1
CSF1R	1436	Macrophage colony-stimulating factor 1 receptor	0.14062	0.128807	1
HINT2	84681	Histidine triad nucleotide-binding protein 2, mitochondrial	-0.140551	0.128998	1
ADH4	127	Alcohol dehydrogenase 4	0.140494	0.129154	1
GPHA2	170589	Glycoprotein hormone alpha-2	-0.140473	0.129211	1
CTSV	1515	Cathepsin L2	0.140426	0.129342	1
IQCF1	132141	IQ domain-containing protein F1	0.140404	0.129402	1
IFNA21	3452	Interferon alpha-21	-0.14038	0.129469	1
CNGA2	1260	Cyclic nucleotide-gated olfactory channel	-0.1402	0.129966	1
RAB26	25837	Ras-related protein Rab-26	-0.140128	0.130163	1
RPS3	6188	40S ribosomal protein S3	-0.140107	0.130223	1
RAC2	5880	Ras-related C3 botulinum toxin substrate 2	-0.139979	0.130578	1
CTSB	1508	Cathepsin B	0.139965	0.130616	1
MPG	4350	DNA-3-methyladenine glycosylase	-0.13994	0.130686	1
GBP2	2634	Guanylate-binding protein 2	-0.139929	0.130715	1
TP63	8626	Tumor protein 63	0.139896	0.130809	1
AKT3	10000	Protein kinase B gamma	0.139867	0.130888	1
MANF	7873	Mesencephalic astrocyte-derived neurotrophic factor	-0.139778	0.131135	1
AHSG	197	Alpha-2-HS-glycoprotein	0.13976	0.131188	1
APOM	55937	Apolipoprotein M	0.139746	0.131226	1
SBDS	51119	Ribosome maturation protein SBDS	-0.139724	0.131287	1
ITPA	3704	Inosine triphosphate pyrophosphatase	0.139707	0.131334	1
PDILT	204474	Protein disulfide-isomerase-like protein of the testis	0.139698	0.13136	1
PEAR1	375033	Platelet endothelial aggregation receptor 1	0.139427	0.132118	1
GGPS1	9453	Geranylgeranyl pyrophosphate synthase	-0.13939	0.13222	1
CFHR5	81494	Complement factor H-related protein 5	0.13936	0.132305	1
ACBD6	84320	Acyl-CoA-binding domain-containing protein 6	0.13932	0.132418	1
APBB2	323	Amyloid beta A4 precursor protein-binding family B member 2	0.139188	0.132786	1
LRRC4B	94030	Leucine-rich repeat-containing protein 4B	0.13917	0.132838	1
CXCL14	9547	C-X-C motif chemokine 14	-0.139006	0.133301	1
SCARF2	91179	Scavenger receptor class F member 2	-0.138966	0.133412	1
HNRNPA2B1	3181	Heterogeneous nuclear ribonucleoproteins A2/B1	-0.138904	0.133588	1
TFF3	7033	Trefoil factor 3	-0.138811	0.13385	1
F10	2159	Coagulation factor Xa	-0.138794	0.133897	1
TCN1	6947	Transcobalamin-1	-0.138788	0.133916	1
AIFM1	9131	Apoptosis-inducing factor 1, mitochondrial	-0.138778	0.133944	1
CAPSL	133690	Calcyphosin-like protein	-0.13865	0.134306	1
MAPRE2	10982	Microtubule-associated protein RP/EB family member 2	-0.138644	0.134325	1
PLA2G7	7941	Platelet-activating factor acetylhydrolase	-0.138471	0.134815	1
LRRC4B	94030	Leucine-rich repeat-containing protein 4B	-0.13831	0.135273	1
TFRC	7037	Transferrin receptor protein 1	-0.138173	0.135663	1
STOML1	9399	Stomatin-like protein 1	0.138135	0.135774	1
VWA2	340706	von Willebrand factor A domain-containing protein 2	0.138055	0.136002	1
ALDOC	230	Fructose-bisphosphate aldolase C	0.138016	0.136115	1
TNFSF18	8995	Tumor necrosis factor ligand superfamily member 18	-0.137945	0.136316	1
LOXL3	84695	Lysyl oxidase homolog 3	0.137939	0.136336	1
CD36	948	Platelet glycoprotein 4	0.137912	0.136412	1
PTX3	5806	Pentraxin-related protein PTX3	-0.137854	0.136578	1
HEXIM2	124790	Protein HEXIM2	-0.137767	0.136828	1
GPR64	10149	G-protein coupled receptor 64	-0.137737	0.136915	1
TRA2B	6434	Transformer-2 protein homolog beta	-0.137701	0.137019	1
TPSG1	25823	Tryptase gamma	0.1376	0.137309	1
C1QC	714	Complement C1q subcomponent subunit C	-0.137429	0.137803	1
CXCL12	6387	Stromal cell-derived factor 1	0.137377	0.137953	1
RFNG	5986	Beta-1,3-N-acetylglucosaminyltransferase radical fringe	-0.137302	0.138173	1
EPS15L1	58513	Epidermal growth factor receptor substrate 15-like 1	-0.137256	0.138305	1
HNRNPF	3185	Heterogeneous nuclear ribonucleoprotein F	-0.137116	0.138712	1
SGK3	23678	Serine/threonine-protein kinase Sgk3	-0.137106	0.13874	1
FADD	8772	FAS-associated death domain protein	0.137057	0.138882	1
ERBB2	2064	Receptor tyrosine-protein kinase erbB-2	-0.137035	0.138948	1
CD33	945	Myeloid cell surface antigen CD33	0.137032	0.138954	1
TCN2	6948	Holo-Transcobalamin-2	-0.137009	0.139022	1
CERS5	91012	Ceramide synthase 5	-0.13696	0.139166	1
DCK	1633	Deoxycytidine kinase	-0.136919	0.139286	1
RAB3C	115827	Ras-related protein Rab-3C	-0.136887	0.139379	1
MMP16	4325	Matrix metalloproteinase-16	0.136738	0.139814	1
PSPN	5623	Persephin	-0.136592	0.140239	1
YY1	7528	Transcriptional repressor protein YY1	-0.136431	0.140713	1
NLRP1	22861	NACHT, LRR and PYD domains-containing protein 1	0.136325	0.141026	1
C16orf54	283897	Transmembrane protein C16orf54	0.136139	0.141573	1
NR1D1	9572	Nuclear receptor subfamily 1 group D member 1	-0.136119	0.141631	1
TYRO3	7301	Tyrosine-protein kinase receptor TYRO3	0.136023	0.141915	1
TMEM132A	54972	Transmembrane protein 132A	0.135897	0.142289	1
NT5E	4907	5'-Nucleotidase	0.135818	0.142524	1
SHANK1	50944	SH3 and multiple ankyrin repeat domains protein 1	-0.135765	0.142681	1
NLRP10	338322	NACHT, LRR and PYD domains-containing protein 10	0.13559	0.143202	1
SEPSECS	51091	O-phosphoseryl-tRNA(Sec) selenium transferase	-0.135522	0.143403	1
RPS4X	6191	40S ribosomal protein S4, X isoform	-0.135506	0.14345	1
CCL25	6370	C-C motif chemokine 25	0.135484	0.143517	1
PRKAA1	5562	AMP Kinase (alpha1beta1gamma1)	-0.13547	0.14356	1
GDF11	10220	Growth/differentiation factor 11/8	0.135465	0.143574	1
IRF6	3664	Interferon regulatory factor 6	-0.135409	0.14374	1
ACLY	47	ATP-citrate synthase	0.135195	0.144379	1
VTN	7448	Vitronectin	-0.135179	0.144428	1
ITPRIPL1	150771	Inositol 1,4,5-trisphosphate receptor-interacting protein-like 1	0.135049	0.144818	1
NRP2	8828	Neuropilin-2	0.13499	0.144997	1
SDCBP	6386	Syntenin-1	0.13495	0.145117	1
ADCYAP1	116	Pituitary adenylate cyclase-activating polypeptide 27	-0.134908	0.145243	1
VOPP1	81552	Vesicular, overexpressed in cancer, prosurvival protein 1	0.134835	0.145461	1
A1CF	29974	APOBEC1 complementation factor	-0.134529	0.146386	1
SSB	6741	Lupus La protein	-0.134484	0.146522	1
LEG1	352999	Protein LEG1 homolog	0.134399	0.146781	1
WISP2	8839	WNT1-inducible-signaling pathway protein 2	-0.134385	0.146822	1
KCNMB3	27094	Calcium-activated potassium channel subunit beta-3	-0.134272	0.147165	1
ECHS1	1892	Enoyl-CoA hydratase, mitochondrial	-0.134247	0.147241	1
PTPN11	5781	Tyrosine-protein phosphatase non-receptor type 11	0.13417	0.147476	1
ULBP2	80328	NKG2D ligand 2	-0.134034	0.147891	1
FH	2271	Fumarate hydratase, mitochondrial	-0.133961	0.148114	1
VCAM1	7412	Vascular cell adhesion protein 1	0.133916	0.148251	1
PCDHA4	56144	Protocadherin alpha-4	-0.133894	0.148319	1
ZG16B	124220	Zymogen granule protein 16 homolog B	-0.133888	0.148337	1
GLRX5	51218	Glutaredoxin-related protein 5, mitochondrial	-0.133868	0.148398	1
RAB2B	84932	Ras-related protein Rab-2B	-0.133867	0.1484	1
KERA	11081	Keratocan	0.133858	0.148428	1
SH3BGRL2	83699	SH3 domain-binding glutamic acid-rich-like protein 2	-0.133822	0.148538	1
HSPA13	6782	Heat shock 70 kDa protein 13	-0.133791	0.148633	1
PEX26	55670	Peroxisome assembly protein 26	-0.133789	0.148639	1
DVL2	1856	Segment polarity protein dishevelled homolog DVL-2	0.133722	0.148844	1
PSMB4	5692	Proteasome subunit beta type-4	-0.133661	0.149031	1
PDCD1LG2	80380	Programmed cell death 1 ligand 2	0.13362	0.149157	1
GLUL	2752	Glutamine synthetase	-0.133563	0.149333	1
RHOA	387	Transforming protein RhoA	-0.133556	0.149354	1
MCL1	4170	Induced myeloid leukemia cell differentiation protein Mcl-1	-0.133532	0.149429	1
LRRTM2	26045	Leucine-rich repeat transmembrane neuronal protein 2	0.133513	0.149487	1
ACAA1	30	3-ketoacyl-CoA thiolase, peroxisomal	0.133505	0.149513	1
GFER	2671	FAD-linked sulfhydryl oxidase ALR	-0.133496	0.149541	1
RAF1	5894	RAF proto-oncogene serine/threonine-protein kinase	-0.133469	0.149622	1
NRAC	400258	Nutritionally-regulated adipose and cardiac enriched protein homolog	0.133451	0.149678	1
POMC	5443	Corticotropin	-0.133417	0.149784	1
PCDH10	57575	Protocadherin-10	0.133349	0.149991	1
MYZAP	100820829	Myocardial zonula adherens protein	-0.133265	0.150252	1
MSMB	4477	Beta-microseminoprotein	0.133199	0.150456	1
COL6A2	1292	Collagen alpha-2(VI) chain	0.133177	0.150524	1
IL1R2	7850	Interleukin-1 receptor type 2	0.133046	0.150927	1
DUSP23	54935	Dual specificity protein phosphatase 23	-0.132733	0.151902	1
FCN2	2220	Ficolin-2	0.132629	0.152226	1
GJA1	2697	Gap junction alpha-1 protein	-0.132617	0.152263	1
POLR2J	5439	DNA-directed RNA polymerase II subunit RPB11-a	-0.132575	0.152394	1
MANSC4	100287284	MANSC domain-containing protein 4	0.132526	0.152548	1
ETHE1	23474	Persulfide dioxygenase ETHE1, mitochondrial	-0.132503	0.152618	1
MRRF	92399	Ribosome-recycling factor, mitochondrial	-0.132502	0.152623	1
KRT1	3848	Keratin, type II cytoskeletal 1	-0.132431	0.152843	1
DARS	1615	Aspartate--tRNA ligase, cytoplasmic	-0.132395	0.152956	1
CLEC2A	387836	C-type lectin domain family 2 member A	0.132337	0.153137	1
PGF	5228	Placenta growth factor	-0.132336	0.153142	1
PARVA	55742	Alpha-parvin	0.132298	0.153261	1
SMNDC1	10285	Survival of motor neuron-related-splicing factor 30	-0.132215	0.153519	1
TSR3	115939	Ribosome biogenesis protein TSR3 homolog	-0.132187	0.15361	1
OSBPL11	114885	Oxysterol-binding protein-related protein 11	-0.132145	0.15374	1
PLAT	5327	Tissue-type plasminogen activator	-0.132109	0.153852	1
HTN3	3347	Histatin-3	0.13208	0.153946	1
BTN3A1	11119	Butyrophilin subfamily 3 member A1	-0.132013	0.154155	1
GADD45GIP1	90480	Growth arrest and DNA damage-inducible proteins-interacting protein 1	-0.131982	0.154251	1
NAPB	63908	Beta-soluble NSF attachment protein	0.131957	0.154332	1
CDC42BPA	8476	Serine/threonine-protein kinase MRCK alpha	0.131943	0.154375	1
FAM49B	51571	Protein FAM49B	-0.131921	0.154444	1
NET1	10276	Neuroepithelial cell-transforming gene 1 protein	-0.131886	0.154555	1
ALPI	248	Intestinal-type alkaline phosphatase	0.131876	0.154586	1
EDF1	8721	Endothelial differentiation-related factor 1	-0.131856	0.154649	1
CFL2	1073	Cofilin-2	0.131708	0.155119	1
LRRC25	126364	Leucine-rich repeat-containing protein 25	0.131683	0.155198	1
CRYZL1	9946	Quinone oxidoreductase-like protein 1	-0.131415	0.156045	1
IL10	3586	Interleukin-10	-0.131402	0.156088	1
WRNIP1	56897	ATPase WRNIP1	0.131288	0.156449	1
PCDHB2	56133	Protocadherin beta-2	0.131224	0.156652	1
PCDHB1	29930	Protocadherin beta-1	-0.13122	0.156668	1
BCAR3	8412	Breast cancer anti-estrogen resistance protein 3	0.131141	0.15692	1
SIGLEC9	27180	Sialic acid-binding Ig-like lectin 9	-0.13105	0.157207	1
SNUPN	10073	Snurportin-1	-0.130944	0.157549	1
ARL4D	379	ADP-ribosylation factor-like protein 4D	-0.130763	0.158128	1
LDHB	3945	L-lactate dehydrogenase B chain	-0.130634	0.158542	1
SUMO3	6613	Small ubiquitin-related modifier 3	-0.130406	0.159276	1
PRL	5617	Prolactin	0.130355	0.159439	1
NME4	4833	Nucleoside diphosphate kinase, mitochondrial	-0.130346	0.15947	1
RGS4	5999	Regulator of G-protein signaling 4	-0.13014	0.160135	1
CKAP4	10970	Cytoskeleton-associated protein 4	-0.130067	0.160373	1
CD1A	909	T-cell surface glycoprotein CD1a	-0.129941	0.16078	1
MPL	4352	Thrombopoietin Receptor	-0.129892	0.160942	1
CDSN	1041	Corneodesmosin	0.129864	0.161031	1
COL4A3BP	10087	Collagen type IV alpha-3-binding protein	-0.129818	0.161182	1
PTGR1	22949	Prostaglandin reductase 1	0.12981	0.161208	1
RNF146	81847	E3 ubiquitin-protein ligase RNF146	0.129699	0.161568	1
HSPB1	3315	Heat shock protein beta-1	-0.129693	0.161589	1
TBK1	29110	Serine/threonine-protein kinase TBK1	-0.129659	0.161698	1
MFNG	4242	Beta-1,3-N-acetylglucosaminyltransferase manic fringe	0.129603	0.161881	1
HFE2	148738	Hemojuvelin	0.129591	0.161921	1
PGLYRP1	8993	Peptidoglycan recognition protein 1	0.129577	0.161968	1
PAF	9768	PCNA-associated factor	-0.129385	0.162595	1
CTF1	1489	Cardiotrophin-1	0.129362	0.162671	1
MAPKAPK5	8550	MAP kinase-activated protein kinase 5	-0.129361	0.162673	1
TNFRSF10B	8795	Tumor necrosis factor receptor superfamily member 10B	0.129281	0.162936	1
SYT4	6860	Synaptotagmin-4	-0.129272	0.162967	1
CEACAM21	90273	Carcinoembryonic antigen-related cell adhesion molecule 21	-0.129268	0.162978	1
RAB1A	5861	Ras-related protein Rab-1A	0.129254	0.163024	1
TXNL4B	54957	Thioredoxin-like protein 4B	-0.129142	0.163393	1
LYZ	4069	Lysozyme C	-0.129101	0.163526	1
TBPL1	9519	TATA box-binding protein-like protein 1	-0.129003	0.16385	1
SMPDL3A	10924	Acid sphingomyelinase-like phosphodiesterase 3a	-0.128914	0.164144	1
CALCB	797	Calcitonin gene-related peptide 2	0.128883	0.164245	1
PTPRD	5789	Receptor-type tyrosine-protein phosphatase delta	0.128881	0.164251	1
OTC	5009	Ornithine carbamoyltransferase, mitochondrial	-0.128599	0.165185	1
EFS	10278	Embryonal Fyn-associated substrate	-0.12857	0.16528	1
PYDC1	260434	Pyrin domain-containing protein 1	0.128441	0.16571	1
GULP1	51454	PTB domain-containing engulfment adapter protein 1	0.128352	0.166004	1
PACSIN1	29993	Protein kinase C and casein kinase substrate in neurons protein 1	0.128275	0.166261	1
GGA1	26088	ADP-ribosylation factor-binding protein GGA1	-0.12815	0.16668	1
CHST15	51363	Carbohydrate sulfotransferase 15	0.127881	0.167577	1
FABP6	2172	Gastrotropin	-0.12786	0.167647	1
BCL10	8915	B-cell lymphoma/leukemia 10	0.127853	0.16767	1
DOK1	1796	Docking protein 1	-0.127824	0.167768	1
ACSF2	80221	Acyl-CoA synthetase family member 2, mitochondrial	-0.127805	0.167833	1
SEMA4B	10509	Semaphorin-4B	-0.127792	0.167875	1
PTEN	5728	Phosphatidylinositol 3,4,5-trisphosphate 3-phosphatase and dual-specificity protein phosphatase PTEN	-0.127757	0.167992	1
ASRGL1	80150	Isoaspartyl peptidase/L-asparaginase	0.127716	0.16813	1
ENSA	2029	Alpha-endosulfine	-0.127603	0.168512	1
CCDC64	92558	Bicaudal D-related protein 1	0.127509	0.168826	1
NRXN3	9369	Neurexin-3-beta	0.127493	0.168883	1
SNRPD3	6634	Small nuclear ribonucleoprotein Sm D3	0.127485	0.168909	1
EZR	7430	Ezrin	-0.127471	0.168954	1
NANP	140838	N-acylneuraminate-9-phosphatase	-0.127466	0.168973	1
NAT1	9	Arylamine N-acetyltransferase 1	0.127404	0.16918	1
SCN2B	6327	Sodium channel subunit beta-2	0.12733	0.169432	1
POFUT1	23509	GDP-fucose protein O-fucosyltransferase 1	0.127322	0.169459	1
ADSSL1	122622	Adenylosuccinate synthetase isozyme 1	0.127307	0.169508	1
ACADL	33	Long-chain specific acyl-CoA dehydrogenase, mitochondrial	0.127209	0.169839	1
GLIPR1	11010	Glioma pathogenesis-related protein 1	0.127181	0.169936	1
CD79A	973	B-cell antigen receptor complex-associated protein alpha chain	0.127115	0.17016	1
YARS	8565	Tyrosine--tRNA ligase, cytoplasmic	-0.127046	0.170394	1
CLIC2	1193	Chloride intracellular channel protein 2	0.126976	0.170629	1
ADAM7	8756	Disintegrin and metalloproteinase domain-containing protein 7	0.126933	0.170776	1
HECW1	23072	E3 ubiquitin-protein ligase HECW1	-0.126824	0.171145	1
LTA	4049	Lymphotoxin alpha2:beta1	0.126807	0.171203	1
CSNK2A2	1459	Casein kinase II subunit alpha'	-0.126675	0.171653	1
C5orf46	389336	Uncharacterized protein C5orf46	-0.126641	0.17177	1
FAM213A	84293	Redox-regulatory protein FAM213A	0.126628	0.171814	1
PDZD7	79955	PDZ domain-containing protein 7	-0.126523	0.172173	1
RMDN3	55177	Regulator of microtubule dynamics protein 3	0.126514	0.172205	1
FAM19A5	25817	Protein FAM19A5	0.126308	0.17291	1
RAB35	11021	Ras-related protein Rab-35	0.1263	0.172938	1
PNMT	5409	Phenylethanolamine N-methyltransferase	0.12629	0.172972	1
KYNU	8942	Kynureninase	-0.126283	0.172994	1
IFNA7	3444	Interferon alpha-7	-0.12625	0.173107	1
C17orf78	284099	Uncharacterized protein C17orf78	-0.126187	0.173326	1
LECT1	11061	Leukocyte cell-derived chemotaxin 1	0.126155	0.173434	1
PPFIA1	8500	Liprin-alpha-1	-0.126111	0.173585	1
COCH	1690	Cochlin	0.12602	0.173898	1
OLFM3	118427	Noelin-3	0.125962	0.174098	1
GPNMB	10457	Transmembrane glycoprotein NMB	0.125853	0.174474	1
ATP1B3	483	Sodium/potassium-transporting ATPase subunit beta-3	0.125785	0.17471	1
ZNF410	57862	Zinc finger protein 410	0.12574	0.174864	1
USB1	79650	U6 snRNA phosphodiesterase	-0.125738	0.174873	1
UGP2	7360	UTP--glucose-1-phosphate uridylyltransferase	-0.125609	0.175318	1
MMP1	4312	Interstitial collagenase	-0.125555	0.175504	1
CLEC10A	10462	C-type lectin domain family 10 member A	0.125535	0.175576	1
MAPK3	5595	Mitogen-activated protein kinase 3	-0.125505	0.175677	1
DUSP4	1846	Dual specificity protein phosphatase 4	0.125361	0.176178	1
GCNT4	51301	Beta-1,3-galactosyl-O-glycosyl-glycoprotein beta-1,6-N-acetylglucosaminyltransferase 4	0.125302	0.176384	1
PIP	5304	Prolactin-inducible protein	0.125285	0.176444	1
BRDT	676	Bromodomain testis-specific protein	-0.125197	0.17675	1
PFDN5	5204	Prefoldin subunit 5	-0.124954	0.177597	1
CYCS	54205	Cytochrome c	0.124953	0.1776	1
TNFRSF10A	8797	Tumor necrosis factor receptor superfamily member 10A	-0.124947	0.177621	1
IL6ST	3572	Interleukin-6 receptor subunit beta	0.124945	0.177629	1
SUMF1	285362	Sulfatase-modifying factor 1	0.12486	0.177925	1
ANGPT1	284	Angiopoietin-1	0.12474	0.178347	1
TTC17	55761	Tetratricopeptide repeat protein 17	0.124651	0.178661	1
RSPO2	340419	R-spondin-2	-0.124625	0.17875	1
APOL1	8542	Apolipoprotein L1	-0.124594	0.178859	1
IL15RA	3601	Interleukin-15 receptor subunit alpha	-0.124576	0.178922	1
MANSC1	54682	MANSC domain-containing protein 1	-0.124493	0.179216	1
PRCP	5547	Lysosomal Pro-X carboxypeptidase	0.124365	0.179665	1
TMEM132D	121256	Transmembrane protein 132D	0.124283	0.179957	1
UBE2G2	7327	Ubiquitin-conjugating enzyme E2 G2	-0.124263	0.180026	1
HGFAC	3083	Hepatocyte growth factor activator	-0.124199	0.180254	1
INHBB	3625	Activin B	-0.124194	0.180269	1
SKP1	6500	S-phase kinase-associated protein 1	-0.124045	0.180796	1
FUT3	2525	Galactoside 3(4)-L-fucosyltransferase	-0.124044	0.180801	1
C1QL4	338761	Complement C1q-like protein 4	-0.124015	0.180903	1
BMP2	650	Bone morphogenetic protein 2	-0.123998	0.180962	1
COLGALT1	79709	Procollagen galactosyltransferase 1	0.123906	0.181289	1
SELL	6402	L-Selectin	-0.123855	0.18147	1
PABPC3	5042	Polyadenylate-binding protein 3	-0.123837	0.181537	1
GSK3A	2931	Glycogen synthase kinase-3 alpha	-0.123693	0.182047	1
S100A8	6279	Protein S100-A8/A9 heterodimer	0.123681	0.182091	1
HRSP12	10247	Ribonuclease UK114	0.123588	0.182422	1
ALKBH3	221120	Alpha-ketoglutarate-dependent dioxygenase alkB homolog 3	-0.123538	0.1826	1
SF3B4	10262	Splicing factor 3B subunit 4	-0.123351	0.183267	1
CASP3	836	Caspase-3	-0.123336	0.183322	1
GUCA2B	2981	Guanylate cyclase activator 2B	0.12328	0.183522	1
PTGES2	80142	Prostaglandin E synthase 2	-0.123165	0.183934	1
ST8SIA2	8128	Alpha-2,8-sialyltransferase 8B	0.123136	0.184039	1
H2AFZ	3015	Histone H2A.z	-0.123132	0.184052	1
SNRPG	6637	Small nuclear ribonucleoprotein G	-0.123079	0.184243	1
HIST1H1C	3006	Histone H1.2	-0.12302	0.184455	1
NEK7	140609	Serine/threonine-protein kinase Nek7	-0.123012	0.184483	1
FETUB	26998	Fetuin-B	0.122995	0.184546	1
LRRC37A2	474170	Leucine-rich repeat-containing protein 37A2	0.122919	0.184817	1
MAPK1	5594	Mitogen-activated protein kinase 1	-0.122882	0.184952	1
HAVCR2	84868	Hepatitis A virus cellular receptor 2	-0.122738	0.185473	1
TPP1	1200	Tripeptidyl-peptidase 1	-0.122682	0.185672	1
ANXA3	306	Annexin A3	-0.12267	0.185718	1
PNLIP	5406	Pancreatic triacylglycerol lipase	-0.122663	0.185744	1
CKMT2	1160	Creatine kinase S-type, mitochondrial	-0.122663	0.185744	1
GOLM1	51280	Golgi membrane protein 1	-0.122579	0.186044	1
SUGT1	10910	Protein SGT1 homolog	-0.12254	0.186188	1
SFN	2810	14-3-3 protein sigma	-0.122524	0.186244	1
DNAJB1	3337	DnaJ homolog subfamily B member 1	-0.122522	0.18625	1
NRCAM	4897	Neuronal cell adhesion molecule	0.122379	0.18677	1
ZG16	653808	Zymogen granule membrane protein 16	0.122284	0.187117	1
CAST	831	Calpastatin	-0.122272	0.187161	1
EFNB1	1947	Ephrin-B1	0.122222	0.187342	1
EIF1AY	9086	Eukaryotic translation initiation factor 1A, Y-chromosomal	-0.122179	0.187499	1
SCO2	9997	Protein SCO2 homolog, mitochondrial	-0.122141	0.187636	1
H1FX	8971	Histone H1x	-0.122095	0.187801	1
SHH	6469	Sonic hedgehog protein	0.122034	0.188026	1
CDNF	441549	Cerebral dopamine neurotrophic factor	0.121991	0.188181	1
SPRED1	161742	Sprouty-related, EVH1 domain-containing protein 1	-0.121969	0.188264	1
QPRT	23475	Nicotinate-nucleotide pyrophosphorylase [carboxylating]	-0.121907	0.188488	1
FOXRED1	55572	FAD-dependent oxidoreductase domain-containing protein 1	0.121833	0.188761	1
TNFRSF18	8784	Tumor necrosis factor receptor superfamily member 18	0.121788	0.188923	1
TIRAP	114609	Toll/interleukin-1 receptor domain-containing adapter protein	-0.121786	0.188933	1
IGLON5	402665	IgLON family member 5	0.121736	0.189115	1
CDCP1	64866	CUB domain-containing protein 1	-0.121683	0.18931	1
PNPO	55163	Pyridoxine-5'-phosphate oxidase	0.121572	0.189717	1
PRSS35	167681	Inactive serine protease 35	0.121382	0.190412	1
CBX7	23492	Chromobox protein homolog 7	-0.121239	0.190939	1
ZNF415	55786	Zinc finger protein 415	0.121143	0.191294	1
PRKAR1B	5575	cAMP-dependent protein kinase type I-beta regulatory subunit	0.121128	0.191351	1
VBP1	7411	Prefoldin subunit 3	-0.121088	0.191499	1
EXOSC8	11340	Exosome complex component RRP43	0.120991	0.191855	1
IFNA4	3441	Interferon alpha-4	-0.120637	0.193169	1
RBM3	5935	RNA-binding protein 3	0.120493	0.193705	1
USH1C	10083	Harmonin	0.120453	0.193853	1
TRABD2A	129293	Metalloprotease TIKI1	0.120307	0.194397	1
KLK6	5653	Kallikrein-6	0.120305	0.194407	1
POLH	5429	DNA polymerase eta	-0.120256	0.194588	1
FCN1	2219	Ficolin-1	-0.120246	0.194626	1
SLC26A7	115111	Anion exchange transporter	-0.120036	0.195413	1
MTMR6	9107	Myotubularin-related protein 6	0.120015	0.195491	1
SYT5	6861	Synaptotagmin-5	0.120015	0.195493	1
ARPP19	10776	cAMP-regulated phosphoprotein 19	-0.119904	0.195908	1
IL31RA	133396	Interleukin-31 receptor subunit alpha	0.119754	0.196471	1
DNAJA2	10294	DnaJ homolog subfamily A member 2	-0.119721	0.196596	1
ID2	3398	DNA-binding protein inhibitor ID-2	-0.119707	0.196651	1
ST8SIA6	338596	Alpha-2,8-sialyltransferase 8F	-0.119614	0.196999	1
HIBADH	11112	3-hydroxyisobutyrate dehydrogenase, mitochondrial	-0.119591	0.197087	1
CHST9	83539	Carbohydrate sulfotransferase 9	0.119575	0.197148	1
PAIP1	10605	Polyadenylate-binding protein-interacting protein 1	-0.119564	0.19719	1
CLEC4D	338339	C-type lectin domain family 4 member D	-0.119525	0.197335	1
RAP1GDS1	5910	Rap1 GTPase-GDP dissociation stimulator 1	-0.119253	0.198365	1
FUT8	2530	Alpha-(1,6)-fucosyltransferase	0.11913	0.19883	1
RTF1	23168	RNA polymerase-associated protein RTF1 homolog	-0.119113	0.198896	1
RNF215	200312	RING finger protein 215	-0.119093	0.198971	1
MMAB	326625	Cob(I)yrinic acid a,c-diamide adenosyltransferase, mitochondrial	-0.118982	0.199396	1
GPR142	350383	Probable G-protein coupled receptor 142	-0.118968	0.199449	1
METAP1	23173	Methionine aminopeptidase 1	-0.118965	0.199457	1
DNAJC17	55192	DnaJ homolog subfamily C member 17	-0.11895	0.199515	1
GIF	2694	Gastric intrinsic factor	0.118938	0.199561	1
THOC1	9984	THO complex subunit 1	-0.118937	0.199566	1
FANK1	92565	Fibronectin type 3 and ankyrin repeat domains protein 1	-0.118891	0.199739	1
SEMA6C	10500	Semaphorin-6C	0.118867	0.199831	1
DCI	1632	Enoyl-CoA delta isomerase 1, mitochondrial	-0.118851	0.199891	1
BPIFB1	92747	BPI fold-containing family B member 1	-0.118737	0.200328	1
IAPP	3375	Islet amyloid polypeptide	0.118714	0.200417	1
RGS5	8490	Regulator of G-protein signaling 5	-0.118654	0.200646	1
USP21	27005	Ubiquitin carboxyl-terminal hydrolase 21	-0.118648	0.200668	1
UNC5D	137970	Netrin receptor UNC5D	0.118578	0.200936	1
FAM69C	125704	Protein FAM69C	-0.118572	0.20096	1
MDH2	4191	Malate dehydrogenase, mitochondrial	-0.118486	0.201288	1
DOT1L	84444	Histone-lysine N-methyltransferase, H3 lysine-79 specific	0.118464	0.201372	1
VEGFB	7423	Vascular endothelial growth factor B	0.118449	0.20143	1
SIRPB2	284759	Signal-regulatory protein beta-2	-0.118426	0.201516	1
SYF2	25949	Pre-mRNA-splicing factor SYF2	-0.118417	0.201553	1
DYNLRB1	83658	Dynein light chain roadblock-type 1	-0.118413	0.201567	1
NDUFV2	4729	NADH dehydrogenase [ubiquinone] flavoprotein 2, mitochondrial	-0.118341	0.201843	1
ACADVL	37	Very long-chain specific acyl-CoA dehydrogenase, mitochondrial	-0.118336	0.201862	1
NCR3LG1	374383	Natural cytotoxicity triggering receptor 3 ligand 1	-0.118317	0.201936	1
MARK3	4140	MAP/microtubule affinity-regulating kinase 3	0.118277	0.20209	1
KIAA1324L	222223	UPF0577 protein KIAA1324-like	0.118205	0.202365	1
BPNT1	10380	3'(2'),5'-bisphosphate nucleotidase 1	-0.118163	0.202527	1
SMTN	6525	Smoothelin	0.118031	0.203034	1
RPRD1B	58490	Regulation of nuclear pre-mRNA domain-containing protein 1B	-0.117973	0.203257	1
ADCYAP1	116	Pituitary adenylate cyclase-activating polypeptide 38	-0.11788	0.20362	1
RBM39	9584	RNA-binding protein 39	-0.117781	0.204	1
ENTPD5	957	Ectonucleoside triphosphate diphosphohydrolase 5	0.117781	0.204002	1
RNGTT	8732	mRNA-capping enzyme	-0.117722	0.204228	1
MAP3K7	6885	Mitogen-activated protein kinase kinase kinase 7:TGF-beta-activated kinase 1 and MAP3K7-binding protein 1 fusion	-0.117492	0.205122	1
SERPINB8	5271	Serpin B8	-0.117427	0.205374	1
DEFB104A	140596	Beta-defensin 104	-0.117318	0.205797	1
ALOX15B	247	Arachidonate 15-lipoxygenase B	-0.117276	0.205962	1
SULT2B1	6820	Sulfotransferase family cytosolic 2B member 1	-0.117179	0.206339	1
STAT6	6778	Signal transducer and activator of transcription 6	0.117173	0.206363	1
CD70	970	CD70 antigen	-0.11714	0.206491	1
ZNF134	7693	Zinc finger protein 134	0.117081	0.206722	1
MUTYH	4595	Adenine DNA glycosylase	-0.117072	0.206757	1
FGF1	2246	Fibroblast growth factor 1	0.117068	0.206771	1
SETMAR	6419	Histone-lysine N-methyltransferase SETMAR	-0.117063	0.206791	1
CCNB1IP1	57820	E3 ubiquitin-protein ligase CCNB1IP1	-0.117006	0.207015	1
LSM1	27257	U6 snRNA-associated Sm-like protein LSm1	-0.116968	0.207163	1
CTSS	1520	Cathepsin S	0.1169	0.207429	1
ZFAND5	7763	AN1-type zinc finger protein 5	-0.116835	0.207685	1
PGK2	5232	Phosphoglycerate kinase 2	0.116817	0.207755	1
ITGB7	3695	Integrin beta-7	0.116798	0.207829	1
FEV	54738	Protein FEV	-0.116746	0.20803	1
CTRB1	1504	Chymotrypsinogen B	-0.116678	0.208299	1
TBCB	1155	Tubulin-folding cofactor B	-0.116545	0.20882	1
MZF1	7593	Myeloid zinc finger 1	0.116517	0.208931	1
NT5M	56953	5'(3')-deoxyribonucleotidase, mitochondrial	-0.116505	0.208979	1
MXRA7	439921	Matrix-remodeling-associated protein 7	0.116442	0.209228	1
CDH11	1009	Cadherin-11	0.116367	0.209524	1
EHF	26298	ETS homologous factor	-0.116291	0.20982	1
FLRT3	23767	Leucine-rich repeat transmembrane protein FLRT3	-0.116263	0.209931	1
DHH	50846	Desert hedgehog protein N-product	-0.116189	0.210223	1
B3GNT2	10678	N-acetyllactosaminide beta-1,3-N-acetylglucosaminyltransferase 2	0.11616	0.210341	1
APBB3	10307	Amyloid beta A4 precursor protein-binding family B member 3	0.116132	0.210449	1
LPO	4025	Lactoperoxidase	-0.116112	0.210527	1
ITGAL	3683	Integrin alpha-L	-0.116104	0.210559	1
UBE2I	7329	SUMO-conjugating enzyme UBC9	-0.116059	0.210738	1
LIMA1	51474	LIM domain and actin-binding protein 1	0.116001	0.21097	1
ITIH1	3697	Inter-alpha-trypsin inhibitor heavy chain H1	0.115998	0.210982	1
ATP13A1	57130	Manganese-transporting ATPase 13A1	-0.115963	0.21112	1
HRK	8739	Activator of apoptosis harakiri	-0.115942	0.2112	1
SCUBE1	80274	Signal peptide, CUB and EGF-like domain-containing protein 1	0.115832	0.211639	1
ASPA	443	Aspartoacylase	0.115823	0.211676	1
CDY1	9085	Testis-specific chromodomain protein Y 1	0.115776	0.211863	1
ERLEC1	27248	Endoplasmic reticulum lectin 1	-0.115735	0.212022	1
CBL	867	E3 ubiquitin-protein ligase CBL	0.115684	0.212226	1
LACRT	90070	Extracellular glycoprotein lacritin	0.115629	0.212446	1
STAMBPL1	57559	AMSH-like protease	-0.115463	0.213106	1
FAM174A	345757	Membrane protein FAM174A	0.115452	0.21315	1
ENGASE	64772	Cytosolic endo-beta-N-acetylglucosaminidase	-0.115434	0.213222	1
DDR1	780	Epithelial discoidin domain-containing receptor 1	-0.115388	0.213406	1
APOF	319	Apolipoprotein F	-0.115308	0.213727	1
CGA	1081	Human Chorionic Gonadotropin	0.115147	0.214371	1
NCAN	1463	Neurocan core protein	0.115142	0.214392	1
C7	730	Complement component C7	0.114908	0.215331	1
PSG7	5676	Putative pregnancy-specific beta-1-glycoprotein 7	-0.114865	0.215504	1
PLBD2	196463	Putative phospholipase B-like 2	-0.114707	0.216139	1
SELP	6403	P-selectin	0.114696	0.216182	1
FTCD	10841	Formimidoyltransferase-cyclodeaminase	0.114672	0.216281	1
EPHA10	284656	Ephrin type-A receptor 10	0.114668	0.216296	1
CYR61	3491	Protein CYR61	-0.114628	0.216458	1
FABP2	2169	Fatty acid-binding protein, intestinal	-0.114589	0.216615	1
HK2	3099	Hexokinase-2	0.114565	0.216711	1
C14orf93	60686	Uncharacterized protein C14orf93	-0.11454	0.216814	1
AKT2	208	RAC-beta serine/threonine-protein kinase	-0.11449	0.217015	1
GIPC1	10755	PDZ domain-containing protein GIPC1	-0.114467	0.217107	1
CDKN2B	1030	Cyclin-dependent kinase 4 inhibitor B	0.11446	0.217137	1
PDIA4	9601	Protein disulfide-isomerase A4	-0.114389	0.217423	1
PSTPIP1	9051	Proline-serine-threonine phosphatase-interacting protein 1	0.114319	0.217708	1
CCNA2	890	Cyclin-A2	-0.114257	0.217958	1
GALNT11	63917	Polypeptide N-acetylgalactosaminyltransferase 11	-0.114179	0.218275	1
PATE1	160065	Prostate and testis expressed protein 1	-0.114174	0.218295	1
PRDX3	10935	Thioredoxin-dependent peroxide reductase, mitochondrial	-0.114097	0.218608	1
MAPK8	5599	Mitogen-activated protein kinase 8	-0.114066	0.218733	1
MRAS	22808	Ras-related protein M-Ras	-0.114055	0.218777	1
CAMK2A	815	Calcium/calmodulin-dependent protein kinase type II subunit alpha	-0.114026	0.218898	1
NDNF	79625	Protein NDNF	-0.114015	0.218942	1
PDE4A	5141	cAMP-specific 3',5'-cyclic phosphodiesterase 4A	-0.11396	0.219166	1
C11orf68	83638	UPF0696 protein C11orf68	-0.113874	0.219514	1
PIR	8544	Pirin	-0.113748	0.220027	1
RNF128	79589	E3 ubiquitin-protein ligase RNF128	-0.113669	0.220354	1
ELANE	1991	Neutrophil elastase	-0.113629	0.220516	1
LYSMD3	116068	LysM and putative peptidoglycan-binding domain-containing protein 3	-0.113508	0.22101	1
RPS6KB1	6198	Ribosomal protein S6 kinase beta-1	-0.113499	0.221048	1
GDF10	2662	Growth/differentiation factor 10	-0.113495	0.221064	1
AS3MT	57412	Arsenite methyltransferase	0.113494	0.221067	1
GCG	2641	Glucagon	-0.113363	0.221605	1
EFHD1	80303	EF-hand domain-containing protein D1	0.113334	0.221722	1
DNAJC11	55735	DnaJ homolog subfamily C member 11	-0.113296	0.221878	1
SLC26A5	375611	Prestin	-0.11314	0.222519	1
UBE2G1	7326	Ubiquitin-conjugating enzyme E2 G1	-0.113115	0.222623	1
MTPAP	55149	Poly(A) RNA polymerase, mitochondrial	-0.113092	0.222718	1
DLL1	28514	Delta-like protein 1	-0.113089	0.222731	1
GALNT3	2591	Polypeptide N-acetylgalactosaminyltransferase 3	-0.113045	0.222913	1
INHBC	3626	Inhibin beta C chain	0.113042	0.222924	1
APOD	347	Apolipoprotein D	-0.113006	0.223072	1
BTC	685	Betacellulin	-0.112963	0.223249	1
ADH5	128	Alcohol dehydrogenase class-3	0.112954	0.223285	1
ADI1	55256	1,2-dihydroxy-3-keto-5-methylthiopentene dioxygenase	0.112906	0.223483	1
ACVRL1	94	Serine/threonine-protein kinase receptor R3	0.112897	0.22352	1
LAMA4	3910	Laminin subunit alpha-4	-0.112881	0.22359	1
PROL1	58503	Opiorphin prepropeptide	0.11288	0.22359	1
PPP1R1A	5502	Protein phosphatase 1 regulatory subunit 1A	0.112854	0.223699	1
PKP2	5318	Plakophilin-2	-0.112823	0.223826	1
GSTM1	2944	Glutathione S-transferase Mu 1	0.112814	0.223864	1
SCT	6343	Secretin	-0.112812	0.223874	1
DPYSL5	56896	Dihydropyrimidinase-related protein 5	0.112802	0.223916	1
PEA15	8682	Astrocytic phosphoprotein PEA-15	0.112802	0.223916	1
TFF2	7032	Trefoil factor 2	0.112799	0.223928	1
MTCP1	4515	Protein p13 MTCP-1	0.112758	0.224096	1
LGALS2	3957	Galectin-2	-0.112688	0.224385	1
NFE2L1	4779	Nuclear factor erythroid 2-related factor 1	-0.112639	0.224587	1
TSSK2	23617	Testis-specific serine/threonine-protein kinase 2	-0.112462	0.225321	1
MMP9	4318	Matrix metalloproteinase-9	0.112415	0.22552	1
KLRB1	3820	Killer cell lectin-like receptor subfamily B member 1	0.112275	0.226098	1
VCL	7414	Vinculin	-0.112235	0.226266	1
UBE2M	9040	NEDD8-conjugating enzyme Ubc12	-0.112194	0.226435	1
CAB39	51719	Calcium-binding protein 39	-0.112158	0.226586	1
MOBKL3	25843	MOB-like protein phocein	-0.112107	0.226801	1
PRPF6	24148	Pre-mRNA-processing factor 6	-0.112103	0.226818	1
OBP2B	29989	Odorant-binding protein 2b	-0.112069	0.22696	1
TSPEAR	54084	Thrombospondin-type laminin G domain and EAR repeat-containing protein	-0.112044	0.227062	1
DENR	8562	Density-regulated protein	-0.112041	0.227074	1
IL4R	3566	Interleukin-4 receptor subunit alpha	-0.11202	0.227163	1
KIF16B	55614	Kinesin-like protein KIF16B	-0.11198	0.227328	1
GKN1	56287	Gastrokine-1	-0.111923	0.227568	1
EPHB1	2047	Ephrin type-B receptor 1	0.111898	0.22767	1
TCL1B	9623	T-cell leukemia/lymphoma protein 1B	-0.111897	0.227677	1
TOP1	7150	DNA topoisomerase 1	-0.111862	0.227825	1
CSF3R	1441	Granulocyte colony-stimulating factor receptor	0.111806	0.228056	1
NCF1	653361	Neutrophil cytosol factor 1	0.111734	0.228358	1
XDH	7498	Xanthine dehydrogenase/oxidase	-0.111719	0.228422	1
ANGPT4	51378	Angiopoietin-4	-0.111692	0.228536	1
STMN4	81551	Stathmin-4	-0.111589	0.228967	1
ADM	133	Adrenomedullin	-0.111574	0.22903	1
SCAND1	51282	SCAN domain-containing protein 1	0.111504	0.229324	1
RGS10	6001	Regulator of G-protein signaling 10	-0.111366	0.229906	1
PRPF6	24148	Pre-mRNA-processing factor 6	0.111349	0.229977	1
IL12RB1	3594	Interleukin-12 receptor subunit beta-1	-0.111345	0.229992	1
OBP2A	29991	Odorant-binding protein 2a	-0.111337	0.230026	1
NETO2	81831	Neuropilin and tolloid-like protein 2	0.111312	0.230133	1
PPAPDC1A	196051	Phosphatidate phosphatase PPAPDC1A	0.111257	0.230362	1
IFNL3	282617	Interferon lambda-3	-0.111213	0.23055	1
GAD1	2571	Glutamate decarboxylase 1	-0.111193	0.230632	1
MRVI1	10335	Protein MRVI1	-0.111138	0.230866	1
HPSE	10855	Heparanase	-0.111124	0.230923	1
HDGFRP3	50810	Hepatoma-derived growth factor-related protein 3	-0.111064	0.231177	1
GDNF	2668	Glial cell line-derived neurotrophic factor	-0.111045	0.231259	1
ADGRG5	221188	Adhesion G-protein coupled receptor G5	-0.110876	0.231973	1
MAGEA10	4109	Melanoma-associated antigen 10	0.110846	0.232099	1
DECR2	26063	Peroxisomal 2,4-dienoyl-CoA reductase	-0.110811	0.232248	1
DOK2	9046	Docking protein 2	-0.110717	0.232647	1
PTK2B	2185	Protein-tyrosine kinase 2-beta	-0.11065	0.232931	1
NTF3	4908	Neurotrophin-3	-0.11065	0.232932	1
PRLR	5618	Prolactin receptor	-0.110647	0.232947	1
GRHPR	9380	Glyoxylate reductase/hydroxypyruvate reductase	0.110638	0.232983	1
RGS7	6000	Regulator of G-protein signaling 7	0.110553	0.233345	1
SERF1A	728492	Small EDRK-rich factor 1	-0.110528	0.233451	1
MYL5	4636	Myosin light chain 5	-0.110457	0.233754	1
EGFR	1956	Epidermal growth factor receptor	0.110382	0.234074	1
TGM4	7047	Protein-glutamine gamma-glutamyltransferase 4	0.110359	0.234171	1
PQBP1	10084	Polyglutamine-binding protein 1	-0.110248	0.234643	1
NAPG	8774	Gamma-soluble NSF attachment protein	-0.110248	0.234647	1
TOM1L1	10040	TOM1-like protein 1	0.110212	0.234801	1
C10orf54	64115	V-type immunoglobulin domain-containing suppressor of T-cell activation	0.110189	0.234898	1
PDIA3	2923	Protein disulfide-isomerase A3	-0.110173	0.234965	1
IRF1	3659	Interferon regulatory factor 1	-0.110133	0.235139	1
KRT72	140807	Keratin, type II cytoskeletal 72	-0.110113	0.235224	1
IL31	386653	Interleukin-31	0.110022	0.235612	1
MYDGF	56005	Myeloid-derived growth factor	-0.10998	0.23579	1
MYO6	4646	Unconventional myosin-VI	0.10997	0.235834	1
SPINK14	408187	Serine protease inhibitor Kazal-type 14	0.109966	0.235851	1
ST6GALNAC5	81849	Alpha-N-acetylgalactosaminide alpha-2,6-sialyltransferase 5	0.109919	0.236054	1
RAD1	5810	Cell cycle checkpoint protein RAD1	-0.109887	0.236192	1
IGFBP7	3490	Insulin-like growth factor-binding protein 7	0.109877	0.236232	1
CD3E	916	T-cell surface glycoprotein CD3 epsilon chain	0.109796	0.236582	1
PDIA6	10130	Protein disulfide-isomerase A6	-0.109792	0.236596	1
C21orf33	8209	ES1 protein homolog, mitochondrial	-0.109707	0.236965	1
LRRC59	55379	Leucine-rich repeat-containing protein 59	-0.109689	0.237039	1
HNRNPAB	3182	Heterogeneous nuclear ribonucleoprotein A/B	-0.109663	0.237153	1
NHLRC3	387921	NHL repeat-containing protein 3	0.109643	0.237238	1
PPP1CC	5501	Serine/threonine-protein phosphatase PP1-gamma catalytic subunit	-0.109629	0.2373	1
LCN2	3934	Neutrophil gelatinase-associated lipocalin	-0.109548	0.23765	1
BNIP3L	665	BCL2/adenovirus E1B 19 kDa protein-interacting protein 3-like	-0.109423	0.238187	1
HHIP	64399	Hedgehog-interacting protein	0.109362	0.238452	1
C10orf54	64115	V-type immunoglobulin domain-containing suppressor of T-cell activation	-0.109345	0.238522	1
PBK	55872	Lymphokine-activated killer T-cell-originated protein kinase	0.10931	0.238676	1
DNER	92737	Delta and Notch-like epidermal growth factor-related receptor	0.109287	0.238773	1
DEFB103A	414325	Beta-defensin 103	-0.10927	0.23885	1
MTFR1	9650	Mitochondrial fission regulator 1	-0.109249	0.238938	1
HSD17B7	51478	3-keto-steroid reductase	0.109165	0.239303	1
INSIG1	3638	Insulin-induced gene 1 protein	0.109115	0.239518	1
CDK2AP2	10263	Cyclin-dependent kinase 2-associated protein 2	-0.109072	0.239705	1
B2M	567	Beta-2-microglobulin	0.109066	0.239733	1
FST	10468	Follistatin	-0.109035	0.239867	1
EIF4H	7458	Eukaryotic translation initiation factor 4H	-0.108963	0.24018	1
CCL28	56477	C-C motif chemokine 28	0.108824	0.240782	1
NT5C3A	51251	Cytosolic 5'-nucleotidase 3A	0.108813	0.240831	1
GRIA4	2893	Glutamate receptor 4	-0.108737	0.24116	1
FCER2	2208	Low affinity immunoglobulin epsilon Fc receptor	0.108683	0.241394	1
C1GALT1C1	29071	C1GALT1-specific chaperone 1	-0.108639	0.241586	1
C1orf162	128346	Transmembrane protein C1orf162	-0.108611	0.241707	1
NAGPA	51172	N-acetylglucosamine-1-phosphodiester alpha-N-acetylglucosaminidase	0.108591	0.241795	1
HOMER1	9456	Homer protein homolog 1	-0.108569	0.241893	1
ITGAV	3685	Integrin alpha-V: beta-5 complex	0.108546	0.241994	1
UBE2T	29089	Ubiquitin-conjugating enzyme E2 T	-0.108444	0.242439	1
ROBO3	64221	Roundabout homolog 3	-0.108308	0.243032	1
TENM4	26011	Teneurin-4	-0.108292	0.243105	1
RBFOX2	23543	RNA binding protein fox-1 homolog 2	-0.108278	0.243165	1
DCP1B	196513	mRNA-decapping enzyme 1B	-0.108225	0.243396	1
CXCL9	4283	C-X-C motif chemokine 9	0.108168	0.243646	1
PTPN4	5775	Tyrosine-protein phosphatase non-receptor type 4	0.108128	0.243823	1
DEFB121	245934	Beta-defensin 121	-0.108067	0.24409	1
TTC17	55761	Tetratricopeptide repeat protein 17	0.108013	0.244326	1
CKMT1A	1159	Creatine kinase U-type, mitochondrial	0.107951	0.244599	1
COX5A	9377	Cytochrome c oxidase subunit 5A, mitochondrial	-0.107908	0.244789	1
LGALS3	3958	Galectin-3	-0.107843	0.245075	1
GAGE2D	729408	G antigen 2D	0.107775	0.245372	1
NOVA1	4857	RNA-binding protein Nova-1	-0.107709	0.245666	1
RNF41	10193	E3 ubiquitin-protein ligase NRDP1	-0.107707	0.245674	1
CECR1	51816	Adenosine deaminase CECR1	-0.107687	0.245762	1
UTS2B	257313	Urotensin-2B	-0.107613	0.246087	1
MAD2L1	4085	Mitotic spindle assembly checkpoint protein MAD2A	-0.107553	0.246352	1
NT5C3L	115024	7-methylguanosine phosphate-specific 5'-nucleotidase	0.107518	0.246507	1
TMEM119	338773	Transmembrane protein 119	0.107489	0.246636	1
ANGPTL7	10218	Angiopoietin-related protein 7	0.107456	0.24678	1
PAFAH1B2	5049	Platelet-activating factor acetylhydrolase IB subunit beta	-0.10736	0.247208	1
SPINK1	6690	Serine protease inhibitor Kazal-type 1	-0.107336	0.247311	1
CLPSL2	389383	Colipase-like protein 2	0.107286	0.247536	1
IL13RA1	3597	Interleukin-13 receptor subunit alpha-1	0.107266	0.247622	1
SERPINC1	462	Antithrombin-III	0.107093	0.248393	1
DEFA1	1667	Neutrophil defensin 1	-0.107078	0.248459	1
RLBP1	6017	Retinaldehyde-binding protein 1	-0.107061	0.248533	1
CYB5R1	51706	NADH-cytochrome b5 reductase 1	-0.107059	0.248543	1
PILRA	29992	Paired immunoglobulin-like type 2 receptor alpha	-0.107031	0.248667	1
RARRES3	5920	Retinoic acid receptor responder protein 3	-0.10687	0.249383	1
CD300LF	146722	CMRF35-like molecule 1	0.1068	0.249695	1
CDH2	1000	Cadherin-2	-0.106778	0.249794	1
TNFSF10	8743	Tumor necrosis factor ligand superfamily member 10	-0.106747	0.24993	1
ERVV-1	147664	Endogenous retrovirus group V member 1 Env polyprotein	0.106736	0.24998	1
CNP	1267	2',3'-cyclic-nucleotide 3'-phosphodiesterase	-0.10668	0.250231	1
DCUN1D5	84259	DCN1-like protein 5	-0.106664	0.2503	1
ALPPL2	251	Alkaline phosphatase, placental-like	0.106521	0.250939	1
YWHAH	7533	14-3-3 protein eta	-0.106416	0.251409	1
PTGS2	5743	Prostaglandin G/H synthase 2	-0.106341	0.251749	1
PFDN1	5201	Prefoldin subunit 1	-0.106335	0.251773	1
NCMAP	400746	Noncompact myelin-associated protein	0.106325	0.251818	1
VAV1	7409	Proto-oncogene vav	-0.106323	0.251826	1
NXT1	29107	NTF2-related export protein 1	-0.106305	0.251909	1
TMPRSS11B	132724	Transmembrane protease serine 11B	0.106272	0.252059	1
DDIT3	1649	DNA damage-inducible transcript 3 protein	0.106258	0.252119	1
U2AF2	11338	Splicing factor U2AF 65 kDa subunit	-0.106193	0.252413	1
DTD1	92675	D-tyrosyl-tRNA(Tyr) deacylase 1	-0.106143	0.252635	1
RAB2A	5862	Ras-related protein Rab-2A	-0.106056	0.253027	1
SPG20	23111	Spartin	-0.106054	0.253038	1
KISS1	3814	Metastasis-suppressor KiSS-1	0.106041	0.253093	1
PRG3	10394	Proteoglycan 3	0.105909	0.253689	1
HS3ST1	9957	Heparan sulfate glucosamine 3-O-sulfotransferase 1	-0.105901	0.253725	1
CD58	965	Lymphocyte function-associated antigen 3	0.105859	0.253916	1
NAPA	8775	Alpha-soluble NSF attachment protein	-0.105774	0.2543	1
NMNAT1	64802	Nicotinamide/nicotinic acid mononucleotide adenylyltransferase 1	-0.105725	0.254522	1
UBE2S	27338	Ubiquitin-conjugating enzyme E2 S	-0.10572	0.254541	1
FAS	355	Tumor necrosis factor receptor superfamily member 6	0.105716	0.254559	1
AMIGO2	347902	Amphoterin-induced protein 2	0.105692	0.254669	1
CD74	972	HLA class II histocompatibility antigen gamma chain	-0.10568	0.254724	1
LMNB1	4001	Lamin-B1	-0.105675	0.254747	1
CCM2	83605	Cerebral cavernous malformations 2 protein	0.105662	0.254803	1
AP1S2	8905	AP-1 complex subunit sigma-2	0.10553	0.255401	1
TAGLN2	8407	Transgelin-2	0.105524	0.25543	1
GOSR2	9570	Golgi SNAP receptor complex member 2	0.105505	0.255514	1
TBX3	6926	T-box transcription factor TBX3	-0.105488	0.255592	1
PCSK9	255738	Proprotein convertase subtilisin/kexin type 9	-0.105459	0.255726	1
HP	3240	Haptoglobin isoform 2	-0.105447	0.255778	1
CALCOCO2	10241	Calcium-binding and coiled-coil domain-containing protein 2	-0.105346	0.256235	1
DPP10	57628	Inactive dipeptidyl peptidase 10	-0.105137	0.257188	1
BRD1	23774	Bromodomain-containing protein 1	-0.105046	0.2576	1
UFD1L	7353	Ubiquitin recognition factor in ER-associated degradation protein 1	-0.105041	0.257622	1
GFAP	2670	Glial fibrillary acidic protein	0.10501	0.257764	1
ALDOA	226	Fructose-bisphosphate aldolase A	0.104984	0.257884	1
CRISPLD2	83716	Cysteine-rich secretory protein LCCL domain-containing 2	0.104976	0.257919	1
AKT2	208	RAC-beta serine/threonine-protein kinase	-0.104881	0.258355	1
TNS2	23371	Tensin-2	-0.104751	0.258946	1
TFF1	7031	Trefoil factor 1	0.104707	0.259147	1
TIMM50	92609	Mitochondrial import inner membrane translocase subunit TIM50	-0.104706	0.259154	1
TGFBR3	7049	Transforming growth factor beta receptor type 3	0.104583	0.259715	1
SSR1	6745	Translocon-associated protein subunit alpha	0.104555	0.259844	1
IGFBP4	3487	Insulin-like growth factor-binding protein 4	0.104547	0.259883	1
PHGDH	26227	D-3-phosphoglycerate dehydrogenase	-0.104459	0.260286	1
MAPK9	5601	Mitogen-activated protein kinase 9	-0.104406	0.260529	1
NR5A2	2494	Nuclear receptor subfamily 5 group A member 2	-0.104372	0.260685	1
ATG4B	23192	Cysteine protease ATG4B	-0.104339	0.260837	1
SPTAN1	6709	Spectrin alpha chain, non-erythrocytic 1	-0.104329	0.260884	1
CEACAM19	56971	Carcinoembryonic antigen-related cell adhesion molecule 19	0.10432	0.260922	1
PAK7	57144	Serine/threonine-protein kinase PAK 5	-0.104261	0.261194	1
PLEK	5341	Pleckstrin	-0.10418	0.261565	1
HSPD1	3329	60 kDa heat shock protein, mitochondrial	-0.104158	0.261667	1
ASL	435	Argininosuccinate lyase	-0.104045	0.262187	1
MAN1C1	57134	Mannosyl-oligosaccharide 1,2-alpha-mannosidase IC	-0.104015	0.262328	1
COL6A3	1293	Collagen alpha-3(VI) chain	0.103971	0.262528	1
ATP1B2	482	Sodium/potassium-transporting ATPase subunit beta-2	0.103909	0.262814	1
CCL14	6358	C-C motif chemokine 14	0.103851	0.263086	1
IGDCC3	9543	Immunoglobulin superfamily DCC subclass member 3	-0.103828	0.263192	1
SVIP	258010	Small VCP/p97-interacting protein	-0.103814	0.263254	1
AMN	81693	Protein amnionless	0.103806	0.263294	1
CDC42BPB	9578	Serine/threonine-protein kinase MRCK beta	-0.103767	0.263473	1
CPD	1362	Carboxypeptidase D	-0.103721	0.263685	1
PEAR1	375033	Platelet endothelial aggregation receptor 1	-0.103665	0.263943	1
SDF2	6388	Stromal cell-derived factor 2	0.1035	0.264711	1
AMICA1	120425	Junctional adhesion molecule-like	-0.103468	0.264859	1
NLGN2	57555	Neuroligin-2	-0.103396	0.265194	1
STAB1	23166	Stabilin-1	0.103325	0.265522	1
PCSK2	5126	Neuroendocrine convertase 2	0.103158	0.266298	1
CPN1	1584	Carboxypeptidase N catalytic chain	-0.103079	0.26667	1
PTPRJ	5795	Receptor-type tyrosine-protein phosphatase eta	0.103065	0.266733	1
CHIT1	1118	Chitotriosidase-1	-0.103042	0.26684	1
RABEPK	10244	Rab9 effector protein with kelch motifs	0.102994	0.267066	1
CDH15	1013	Cadherin-15	-0.102945	0.267295	1
FAM209B	388799	Protein FAM209B	-0.102913	0.267443	1
C3	718	C3a anaphylatoxin	0.102901	0.267501	1
XG	7499	Glycoprotein Xg	0.102832	0.267823	1
PPP2R3A	5523	Serine/threonine-protein phosphatase 2A regulatory subunit B'' subunit alpha	0.102726	0.268319	1
WFDC11	259239	Protein WFDC11	0.102665	0.268607	1
S100A4	6275	Protein S100-A4	0.102657	0.268641	1
SPINK13	153218	Serine protease inhibitor Kazal-type 13	0.102655	0.268653	1
RCAN1	1827	Calcipressin-1	-0.102567	0.269064	1
PIEZO1	9780	Piezo-type mechanosensitive ion channel component 1	0.102555	0.26912	1
CD81	975	CD81 antigen	-0.10254	0.26919	1
PRDM4	11108	PR domain zinc finger protein 4	-0.102531	0.269234	1
HSD17B8	7923	Estradiol 17-beta-dehydrogenase 8	-0.102526	0.269258	1
CLEC7A	64581	C-type lectin domain family 7 member A	-0.102517	0.269299	1
MPP7	143098	MAGUK p55 subfamily member 7	0.10246	0.269568	1
PTPN1	5770	Tyrosine-protein phosphatase non-receptor type 1	-0.102454	0.269595	1
EBAG9	9166	Receptor-binding cancer antigen expressed on SiSo cells	-0.102393	0.269881	1
GMEB2	26205	Glucocorticoid modulatory element-binding protein 2	-0.102367	0.270003	1
SRGN	5552	Serglycin	-0.102336	0.270152	1
WISP3	8838	WNT1-inducible-signaling pathway protein 3	-0.102233	0.270635	1
KIAA1161	57462	Uncharacterized family 31 glucosidase KIAA1161	0.102162	0.270968	1
PRPS1	5631	Ribose-phosphate pyrophosphokinase 1	0.102042	0.271536	1
NFKBID	84807	NF-kappa-B inhibitor delta	0.102034	0.271571	1
MICALL2	79778	MICAL-like protein 2	-0.101984	0.27181	1
C7orf73	647087	Uncharacterized protein C7orf73	-0.101977	0.271842	1
MTAP	4507	S-methyl-5'-thioadenosine phosphorylase	0.101969	0.271879	1
FOLR2	2350	Folate receptor beta	-0.101963	0.27191	1
HSPC159	29094	Galectin-related protein	-0.101954	0.271951	1
CLEC4M	10332	C-type lectin domain family 4 member M	-0.101917	0.272125	1
CHFR	55743	E3 ubiquitin-protein ligase CHFR	0.101868	0.272358	1
MAPKAPK5	8550	MAP kinase-activated protein kinase 5	-0.101849	0.272449	1
IL1F10	84639	Interleukin-1 family member 10	-0.101747	0.27293	1
BCL2L2	599	Bcl-2-like protein 2	0.101723	0.273045	1
TIGAR	57103	Fructose-2,6-bisphosphatase TIGAR	-0.101705	0.27313	1
SCAMP5	192683	Secretory carrier-associated membrane protein 5	-0.101687	0.273216	1
PLA2G2C	391013	Putative inactive group IIC secretory phospholipase A2	-0.101676	0.273269	1
SLC3A2	6520	4F2 cell-surface antigen heavy chain	0.101653	0.273375	1
TARS	6897	Threonine--tRNA ligase, cytoplasmic	-0.10157	0.273772	1
BCAP29	55973	B-cell receptor-associated protein 29	-0.101552	0.273856	1
RGS21	431704	Regulator of G-protein signaling 21	-0.101505	0.274077	1
EIF4EBP2	1979	Eukaryotic translation initiation factor 4E-binding protein 2	-0.101501	0.274098	1
C1QA	712	Complement C1q subcomponent	0.101458	0.274303	1
ATP5B	506	ATP synthase subunit beta, mitochondrial	0.101391	0.274623	1
S100A5	6276	Protein S100-A5	0.101373	0.274705	1
CCL11	6356	Eotaxin	-0.101368	0.274732	1
CD177	57126	CD177 antigen	-0.101237	0.275354	1
CNTNAP2	26047	Contactin-associated protein-like 2	0.10123	0.275389	1
CCNA1	8900	Cyclin-A1	-0.101201	0.275525	1
ZNF23	7571	Zinc finger protein 23	-0.101058	0.276207	1
HMGCR	3156	3-hydroxy-3-methylglutaryl-coenzyme A reductase	-0.100971	0.276626	1
RMI1	80010	RecQ-mediated genome instability protein 1	-0.100964	0.276657	1
ENPP5	59084	Ectonucleotide pyrophosphatase/phosphodiesterase family member 5	0.100928	0.276831	1
SYT17	51760	Synaptotagmin-17	-0.100919	0.276871	1
SPON2	10417	Spondin-2	0.100825	0.277326	1
AKT1	207	RAC-alpha serine/threonine-protein kinase	0.100773	0.277573	1
DEFB136	613210	Beta-defensin 136	-0.100714	0.277855	1
TRAF1	7185	TNF receptor-associated factor 1	0.100683	0.278005	1
CNPY4	245812	Protein canopy homolog 4	-0.100681	0.278013	1
MESDC2	23184	LDLR chaperone MESD	-0.100654	0.278144	1
ANXA2	302	Annexin A2	-0.100566	0.278566	1
PYY	5697	Peptide YY	-0.100399	0.27937	1
ANK2	287	Ankyrin-2	-0.100292	0.279883	1
TNF	7124	Tumor necrosis factor	0.100257	0.280051	1
GABARAPL2	11345	Gamma-aminobutyric acid receptor-associated protein-like 2	-0.100221	0.280229	1
GDF10	2662	Growth/differentiation factor 10	0.100102	0.280799	1
MAP2K1	5604	Dual specificity mitogen-activated protein kinase kinase 1	0.10007	0.280957	1
PDPK1	5170	3-phosphoinositide-dependent protein kinase 1	-0.10005	0.281052	1
CLEC12A	160364	C-type lectin domain family 12 member A	-0.0999895	0.281345	1
HBA1	3039	Hemoglobin	0.0999878	0.281353	1
USO1	8615	General vesicular transport factor p115	-0.0999399	0.281584	1
CEACAM8	1088	Carcinoembryonic antigen-related cell adhesion molecule 8	0.0997341	0.282581	1
CA9	768	Carbonic anhydrase 9	0.0997285	0.282608	1
CD86	942	T-lymphocyte activation antigen CD86	0.0996216	0.283127	1
ARFGAP1	55738	ADP-ribosylation factor GTPase-activating protein 1	-0.0996129	0.28317	1
DNAJB12	54788	DnaJ homolog subfamily B member 12	0.09961	0.283184	1
ZNF18	7566	Zinc finger protein 18	-0.099591	0.283276	1
STX6	10228	Syntaxin-6	0.09953	0.283572	1
TRIAP1	51499	TP53-regulated inhibitor of apoptosis 1	-0.0994851	0.283791	1
IQCF3	401067	IQ domain-containing protein F3	0.0994436	0.283993	1
CDK5	1020	Cyclin-dependent kinase 5:Cyclin-dependent kinase 5 activator 1 complex	0.0994266	0.284076	1
CHCHD10	400916	Coiled-coil-helix-coiled-coil-helix domain-containing protein 10, mitochondrial	0.0994099	0.284157	1
C18orf32	497661	UPF0729 protein C18orf32	-0.0993501	0.284448	1
ERBB4	2066	Receptor tyrosine-protein kinase erbB-4	0.0993237	0.284577	1
ATAD2	29028	ATPase family AAA domain-containing protein 2	0.0992641	0.284867	1
SERPINA11	256394	Serpin A11	0.099252	0.284926	1
ADAM10	102	Disintegrin and metalloproteinase domain-containing protein 10	0.0991675	0.285339	1
APBB1	322	Amyloid beta A4 precursor protein-binding family B member 1	-0.0991638	0.285356	1
ENO1	2023	Alpha-enolase	-0.0990792	0.28577	1
TMEM106A	113277	Transmembrane protein 106A	-0.0990593	0.285867	1
SEMA4F	10505	Semaphorin-4F	0.0990485	0.28592	1
OCRL	4952	Inositol polyphosphate 5-phosphatase OCRL-1	0.0990325	0.285998	1
PARP11	57097	Poly [ADP-ribose] polymerase 11	-0.0989561	0.286372	1
CRHBP	1393	Corticotropin-releasing factor-binding protein	0.0989544	0.28638	1
LRFN2	57497	Leucine-rich repeat and fibronectin type-III domain-containing protein 2	0.0989496	0.286404	1
KCNN1	3780	Small conductance calcium-activated potassium channel protein 1	-0.0989185	0.286556	1
PGP	283871	Glycerol-3-phosphate phosphatase	0.0989154	0.286571	1
PSMD4	5710	26S proteasome non-ATPase regulatory subunit 4	0.0988933	0.286679	1
TCEAL8	90843	Transcription elongation factor A protein-like 8	0.0987459	0.287402	1
CST1	1469	Cystatin-SN	0.0987437	0.287413	1
CD274	29126	Programmed cell death 1 ligand 1	-0.098554	0.288344	1
ERAP2	64167	Endoplasmic reticulum aminopeptidase 2	0.0983723	0.289238	1
DEFB128	245939	Beta-defensin 128	0.0983089	0.28955	1
DSC3	1825	Desmocollin-3	0.0982703	0.289741	1
ITGB2	3689	Integrin beta-2	0.0982123	0.290027	1
C1orf43	25912	Uncharacterized protein C1orf43	-0.0981865	0.290154	1
CRLF1	9244	Cytokine receptor-like factor 1:Cardiotrophin-like cytokine factor 1 Complex	0.0981002	0.290581	1
BRD2	6046	Bromodomain-containing protein 2	-0.0980677	0.290741	1
PELO	53918	Protein pelota homolog	-0.0979626	0.291261	1
C1orf198	84886	Uncharacterized protein C1orf198	-0.0979089	0.291527	1
STIM1	6786	Stromal interaction molecule 1	-0.0978833	0.291654	1
PROK1	84432	Prokineticin-1	-0.0978602	0.291768	1
SORT1	6272	Sortilin	-0.097855	0.291794	1
NOTCH1	4851	Neurogenic locus notch homolog protein 1	0.0978243	0.291946	1
TPD52L1	7164	Tumor protein D53	0.0977966	0.292083	1
RRM2B	50484	Ribonucleoside-diphosphate reductase subunit M2 B	-0.0977661	0.292235	1
TBP	6908	TATA-box-binding protein	-0.0977459	0.292335	1
44077	55964	Neuronal-specific septin-3	-0.097654	0.292791	1
GALNT1	2589	Polypeptide N-acetylgalactosaminyltransferase 1	-0.0976196	0.292962	1
CSDC2	27254	Cold shock domain-containing protein C2	0.09755	0.293308	1
ADAMDEC1	27299	ADAM DEC1	-0.0975372	0.293371	1
CAMP	820	Antibacterial protein LL-37	0.0975187	0.293463	1
CAPG	822	Macrophage-capping protein	0.0975123	0.293495	1
AASDHPPT	60496	L-aminoadipate-semialdehyde dehydrogenase-phosphopantetheinyl transferase	-0.0974702	0.293705	1
ARSK	153642	Arylsulfatase K	-0.0974539	0.293786	1
LRRTM3	347731	Leucine-rich repeat transmembrane neuronal protein 3	-0.0974374	0.293868	1
PSG6	5675	Pregnancy-specific beta-1-glycoprotein 6	0.0974325	0.293892	1
IFNL1	282618	Interferon lambda-1	-0.0974283	0.293913	1
FCN2	2220	Ficolin-2	-0.0973989	0.29406	1
SAP30	8819	Histone deacetylase complex subunit SAP30	-0.0973908	0.2941	1
CAPNS1	826	Calpain small subunit 1	-0.0973824	0.294142	1
CTSD	1509	Cathepsin D	-0.0973479	0.294314	1
TNC	3371	Tenascin	0.097318	0.294463	1
INS	3630	Insulin	0.0973051	0.294527	1
IL24	11009	Interleukin-24	-0.0972122	0.294991	1
TGFB1	7040	Transforming growth factor beta-1	-0.0971843	0.29513	1
EXOSC3	51010	Exosome complex component RRP40	-0.0971525	0.295289	1
TK1	7083	Thymidine kinase, cytosolic	-0.0971133	0.295485	1
CSMD1	64478	CUB and sushi domain-containing protein 1	0.0970814	0.295644	1
CHMP2B	25978	Charged multivesicular body protein 2b	-0.0969644	0.296229	1
JTB	10899	Protein JTB	0.0968873	0.296615	1
BIRC7	79444	Baculoviral IAP repeat-containing protein 7	-0.0968752	0.296676	1
UAP1	6675	UDP-N-acetylhexosamine pyrophosphorylase	0.0968456	0.296824	1
[truncated: 2,979 more rows]

## Sheet: Table S8
Table S8. Gene set enrichment analysis of WLZ-associated proteins.
ID	Description	Set Size	Enrichment Score	Normalized Enrichment Score	p-value	q-value	Core Proteins Contributing to Enrichment (Entrez Gene IDs)
GO:0007167	enzyme linked receptor protein signaling pathway	499	0.362277	1.66456	0.000217061	0.00726607	1311/5979/6424/3730/64094/1003/3952/4915/9068/23768/3479/27020/135228/655/114990/4653/4756/2690/3273/2331/3488/3486/1969/654/652/10076/2658/2260/4313/4035/389400/255743/2817/23767/1281/57045/7044/1948/6422/5764/8425/2044/11167/1277/4920/3484/2050/1946/2048/5157/91851/3489/54829/3643/2043/3480/2051/285/4681/4916/1943/9365/9844/57556/2324/4035/1001/2621/2041/56963/2202/64388/8717/3303/8829/5335/887…
GO:0032989	cellular component morphogenesis	469	0.392267	1.79562	0.000218341	0.00726607	5979/1291/1382/1293/8785/3730/57689/9201/26050/1003/3339/84168/4915/23768/6092/10631/152330/27020/655/4653/219699/5212/4756/133584/10512/2335/57408/1969/23129/54910/4147/2335/91653/10653/22865/4035/2817/23767/5802/10154/3897/1948/5764/2044/2192/139065/4148/65078/1826/2335/825/6900/2050/1946/3908/2048/214/2043/5361/2051/4604/4681/4916/1015/1943/56920/222256/9172/9331/57556/4038/4035/1001/2041/2285…
GO:0048666	neuron development	464	0.377306	1.72631	0.000218531	0.00726607	5979/1382/3730/5754/57689/9201/26050/3952/4915/23768/6092/10631/152330/115908/27020/655/1272/4653/219699/4756/3371/10512/2335/57408/1969/3371/23129/1809/177/3371/54910/2260/4147/3371/2335/3371/91653/22865/4035/2817/23767/5802/10154/3897/1948/6422/5764/55118/2044/257194/139065/65078/1826/2335/6900/2050/1946/3908/2048/214/27242/2043/5361/2051/4681/4916/1943/56920/9331/3371/57556/4038/4035/2041/5696…
GO:0022603	regulation of anatomical structure morphogenesis	460	0.344098	1.57395	0.00021901	0.00726607	7060/5979/1382/126393/5754/64094/57689/1003/3339/3952/4915/6092/4919/10631/115908/655/10457/4653/3273/10512/2335/1969/652/23129/54910/2658/2260/2335/1893/1990/4035/92304/5802/10154/3897/1948/6422/5764/2192/65078/1826/2335/4920/6900/1946/2048/54829/2043/5361/285/4916/56920/27329/57556/2324/4038/4035/2041/57664/55366/350/22871/57611/1471/8829/5335/8874/1101/664/8742/11005/10553/9723/4879/161/6091/6…
GO:0072359	circulatory system development	452	0.366912	1.6771	0.000219684	0.00726607	7060/1311/2191/1306/126393/5754/64094/176/26050/6416/1003/3339/84168/3952/4915/23768/6092/3479/4854/655/10457/219699/5066/3273/10541/10512/2335/1969/652/23129/2658/2260/2335/1893/1990/4313/4035/23767/1281/22976/1948/6422/5764/4151/221395/1280/2335/1277/1280/2050/2048/3643/285/4604/9255/4916/5950/9172/27329/57556/2324/4035/2041/7045/350/4323/8829/5335/27250/219699/8742/11005/10553/9723/4879/6091/1…
GO:2000145	regulation of cell motility	431	0.358694	1.6353	0.000219925	0.00726607	7060/5979/131578/64094/1003/23768/3479/10631/655/10457/4653/3273/1636/3488/10512/3486/2335/1969/652/23129/1809/177/10076/54910/2658/2260/2335/1893/4254/10653/4035/1281/10154/6422/5764/2192/114803/23075/2335/1277/5328/4920/3908/3643/3480/5361/285/4681/4916/56920/6863/27329/57556/2324/4035/2621/2041/350/1081/4323/152007/8717/8829/5335/8874/9723/6091/6387/83483/308/182/80781/4204/8751/9466/8784/7010…
GO:0035295	tube development	438	0.366304	1.67174	0.000219974	0.00726607	7060/1311/5979/2191/1306/126393/5754/64094/1003/3339/3952/4915/6092/115908/4854/655/10457/219699/3273/3371/3488/10512/2335/1969/3371/652/23129/3371/54910/2658/2260/3371/79827/2335/3371/1893/1990/10653/4313/4035/255743/1281/22976/1948/5251/6422/5764/221395/1280/6441/2335/1280/1896/2050/2048/2043/285/9255/5950/27329/3371/57556/2324/4035/2041/55366/8549/7045/350/4323/57333/8829/5335/219699/8742/1100…
GO:0098609	cell-cell adhesion	430	0.35502	1.61801	0.000220022	0.00726607	7060/5979/131578/64094/1003/23768/6092/3479/10631/655/10457/4653/3273/1636/3488/10512/3486/2335/1969/652/23129/1809/177/10076/54910/2658/2260/2335/1893/4254/10653/4035/1281/10154/1948/6422/5764/2192/114803/1826/23075/2335/1277/5328/4920/3908/3643/3480/5361/285/4681/4916/56920/6863/27329/57556/2324/4035/2621/2041/350/1081/4323/152007/8717/8829/5335/8874/3603/9723/6091/6387/83483/308/182/80781/4204…
GO:0040012	regulation of locomotion	457	0.360455	1.64713	0.000220022	0.00726607	7060/1311/5979/91179/22918/57689/1003/3952/6092/3479/152330/27020/655/10457/266727/22883/654/652/177/10076/64084/30835/23705/5101/337/4179/10653/22865/255743/23767/5802/57045/3897/869/1948/257194/1826/23075/6441/90952/6900/1305/1946/214/27242/29091/1015/222256/57555/57575/49860/1001/2621/7087/22854/9378/22871/9402/7087/1824/56097/257194/3593/6091/6387/10859/182/84623/58494/3481/5465/1829/55423/34…
GO:0051270	regulation of cellular component movement	453	0.354848	1.62136	0.00022007	0.00726607	5979/1382/3730/5754/57689/9201/26050/4915/23768/6092/10631/152330/115908/27020/655/1272/4653/219699/4756/3371/10512/2335/57408/1969/3371/23129/1809/177/3371/54910/2260/4147/3371/2335/3371/91653/22865/4035/2817/23767/5802/10154/3897/1948/6422/5764/55118/2044/257194/139065/65078/1826/2335/6900/2050/1946/3908/2048/214/27242/2043/5361/2051/4681/4916/1943/56920/9331/3371/57556/4038/4035/2041/56963/228…
GO:0031175	neuron projection development	432	0.388135	1.7695	0.00022007	0.00726607	7060/5979/131578/64094/1003/23768/3479/10631/655/10457/4653/3273/1636/3488/10512/3486/2335/1969/652/23129/1809/177/10076/54910/2658/2260/2335/1893/4254/10653/4035/1281/10154/6422/5764/2192/114803/1826/23075/2335/1277/5328/4920/274/3908/3643/3480/5361/285/4681/4916/56920/6863/27329/57556/2324/4035/2621/2041/350/1081/4323/152007/8717/8829/5335/8874/1824/9723/6091/6387/83483/308/182/80781/4204/8751/…
GO:0000902	cell morphogenesis	428	0.406323	1.8514	0.000220119	0.00726607	5979/1291/1382/1293/8785/3730/57689/9201/26050/1003/3339/84168/4915/23768/6092/10631/152330/27020/655/4653/219699/5212/4756/133584/10512/2335/57408/1969/23129/54910/4147/2335/91653/10653/22865/4035/2817/23767/5802/10154/3897/1948/5764/2044/2192/139065/4148/65078/1826/2335/6900/2050/1946/3908/2048/214/2043/5361/2051/4681/4916/1015/1943/56920/222256/9331/57556/4038/4035/1001/2041/22854/11202/9378/2…
GO:0048646	anatomical structure formation involved in morphogenesis	455	0.36385	1.66234	0.000220167	0.00726607	7060/7059/5979/2191/1291/1306/50937/126393/5754/64094/1003/3339/3952/6092/115908/135228/4854/655/10457/219699/5738/3273/10512/2335/1969/652/23129/54910/2658/2260/2335/1893/1990/10653/4313/2817/92304/57045/869/1948/6422/5764/1280/1826/2335/1277/4920/825/1280/1896/2050/2048/285/4604/9255/5950/2114/9172/27329/57556/2324/2041/7045/350/4323/8829/5335/1101/219699/8742/11005/10553/9723/4879/6091/824/182…
GO:0045597	positive regulation of cell differentiation	429	0.333979	1.52174	0.000220313	0.00726607	5979/6424/1382/50937/5754/1003/85477/93145/4915/6092/3479/115908/27020/655/1272/4653/10512/3486/2335/7077/654/652/23129/1809/177/2658/2260/2335/4254/91653/4179/4035/255743/2817/92304/10154/3897/1948/6422/5764/55179/257194/1826/2335/1277/4920/274/1946/2048/2043/5361/4681/4916/11197/57556/4035/2621/4049/22871/4323/57611/152007/3303/8829/8874/257194/3593/6091/6387/824/182/375567/79594/8578/5624/9037…
GO:0040007	growth	423	0.362355	1.64956	0.000220897	0.00726607	7059/1311/1291/1382/1293/8785/5754/9201/6416/3952/3479/10631/5212/2690/5738/3273/3371/4322/2934/3488/10512/3486/2335/2934/3371/22883/652/3371/54910/2658/2260/4147/3371/2619/2335/3371/1893/1990/4035/92304/23767/5802/2027/8455/3897/6422/5764/8425/4148/65078/1826/2335/3484/825/1946/214/3578/3643/5361/4916/56920/5950/3371/57556/10404/4038/4035/2621/140606/4323/58189/57611/81621/3303/8829/8607/9723/48…
GO:0030334	regulation of cell migration	408	0.364726	1.65699	0.000221582	0.00726607	7060/5979/131578/64094/1003/23768/3479/10631/655/10457/4653/3273/1636/3488/10512/3486/2335/1969/652/23129/1809/177/10076/54910/2658/2260/2335/1893/4254/4035/1281/10154/6422/5764/114803/23075/2335/1277/5328/4920/3908/3643/3480/5361/285/4681/4916/56920/6863/27329/57556/2324/4035/2621/2041/350/1081/4323/152007/8717/8829/5335/8874/9723/6091/6387/83483/182/80781/4204/8751/9466/8784/7010/9037/8633/8840…
GO:0009887	animal organ morphogenesis	404	0.421392	1.91332	0.000222025	0.00726607	7059/1311/6424/1291/1293/8785/50937/5754/4237/176/3339/4915/23768/1297/6092/4919/115908/655/5212/5066/133584/3371/4322/3488/10512/1969/3371/654/652/23129/3371/2260/4147/3371/3371/1990/121227/4313/255743/1281/57045/8455/4256/1948/5251/6422/5764/54928/4237/649/1280/4148/1826/1277/4920/1280/1305/1896/2050/3908/2048/54829/3643/5361/4604/5950/9172/3371/57556/4038/57664/2202/22854/55366/4323/4669/8829/…
GO:0060284	regulation of cell development	389	0.358605	1.62473	0.000222965	0.00726607	5979/1382/50937/5754/57689/1003/4915/23768/6092/3479/10631/152330/27020/4854/655/1272/4653/10512/2335/7077/654/652/23129/1809/54910/2260/2335/4035/1281/5802/10154/3897/1948/6422/5764/55179/2192/257194/65078/1826/2335/274/6900/1946/2048/27242/2043/5361/4681/4916/56920/57556/4038/4035/56963/11202/4049/22871/57611/8829/83999/8874/257194/9723/6091/6387/10859/182/375567/79594/8578/5624/5465/9037/10090…
GO:0035239	tube morphogenesis	372	0.377161	1.70298	0.000223214	0.00726607	7060/1311/5979/2191/1306/126393/5754/64094/1003/3339/3952/4915/115908/4854/655/10457/219699/3273/3371/2335/1969/3371/652/23129/3371/54910/2658/2260/3371/2335/3371/1893/1990/10653/4313/4035/255743/1281/22976/1948/6422/5764/221395/2335/1896/2050/2048/2043/285/9255/27329/3371/57556/2324/4035/2041/55366/8549/7045/350/4323/8829/5335/219699/8742/11005/10553/9723/4879/6091/182/80781/4204/8751/7010/9037/…
GO:0051960	regulation of nervous system development	381	0.370092	1.67343	0.000223314	0.00726607	5979/1382/50937/5754/57689/26050/4915/23768/6092/152330/27020/4854/655/1272/266727/10512/2335/57408/7077/22883/654/652/23129/1809/54910/2260/64084/2335/22865/4035/23767/1281/5802/10154/3897/869/1948/6422/5764/55179/257194/139065/65078/1826/2335/274/6900/1946/2048/27242/2043/5361/4681/4916/56920/57555/57556/4038/4035/56963/11202/4049/9378/22871/57611/8829/83999/257194/9723/6091/6387/182/375567/795…
GO:0070848	response to growth factor	374	0.34753	1.5697	0.000223414	0.00726607	1311/6424/3730/64094/1003/4060/4915/23768/10631/27020/135228/655/114990/4756/3273/3371/2331/5179/1969/3371/654/652/3371/2658/2260/3371/2619/3371/10653/255743/2817/23767/1281/57045/7044/6422/5764/8425/11167/1280/1277/4920/1280/7123/91851/54829/3643/285/4681/4916/9365/6863/3371/57556/2324/2621/56963/64388/3303/8829/5335/27250/2002/285704/6091/50515/2261/375567/80326/5741
GO:0042330	taxis	369	0.367773	1.65897	0.000223614	0.00726607	7060/5979/3730/64094/23768/6092/152330/27020/655/10457/219699/4756/3273/10512/57408/1969/652/23129/177/54910/2260/4147/91653/4035/2817/30817/23767/10154/3897/1948/5764/2044/1826/23075/6441/5328/6367/6900/2050/1946/3908/2048/214/2043/5361/2051/285/6360/9255/4681/3950/4916/1943/56920/57556/4035/2621/2041/22854/9378/23765/8829/5335/219699/3603/10752/9723/6091/6387/6372/6586/9037/1113/8633/3815/1436/…
GO:0030155	regulation of cell adhesion	367	0.353641	1.59382	0.000224115	0.00726607	5979/90187/64094/151887/3952/3479/10631/655/10457/4653/5212/266727/133584/3273/3371/2934/2335/1969/2934/3371/654/652/23129/177/3371/10076/3371/30835/2335/3371/4179/10653/4035/255743/57045/10154/1948/6422/5764/2192/1826/23075/6441/2335/1277/5328/1946/3908/27242/5361/285/3371/57556/4035/2041/7045/53616/9402/4323/8829/8874/11005/9723/3593/6387/10859/3827/182/10085/375567/8751/8784/7010/58494/3481/54…
GO:0006935	chemotaxis	368	0.369407	1.66495	0.000224266	0.00726607	7060/5979/3730/64094/23768/6092/152330/27020/655/10457/219699/4756/3273/10512/57408/1969/652/23129/177/54910/2260/4147/91653/4035/2817/30817/23767/10154/3897/1948/5764/2044/1826/23075/6441/5328/6367/6900/2050/1946/3908/2048/214/2043/5361/2051/285/6360/9255/4681/3950/4916/1943/56920/57556/4035/2621/2041/22854/9378/23765/8829/5335/219699/3603/10752/9723/6091/6387/6372/6586/9037/1113/8633/3815/1436/…
GO:0007417	central nervous system development	352	0.383572	1.72423	0.000225378	0.00726607	50937/1404/176/9201/26050/161357/3339/3952/4915/6092/4919/152330/4854/655/1272/5212/5066/266727/1152/2934/10541/7077/2934/652/177/54910/2260/4035/1281/5802/57045/8455/869/8745/6422/5764/55118/2044/1280/65078/4920/274/6900/1280/8704/2048/27242/2043/84417/4916/1943/4724/7099/9331/4035/56934/53616/4669/8829/27330/664/11005/6091/6387/4204/9751/84623/84197/9037/8633/84750/3458/3459/2022/1436/10000/846…
GO:0072358	cardiovascular system development	342	0.394967	1.77181	0.000226449	0.00726607	7060/1311/2191/1306/126393/5754/64094/26050/1003/3339/84168/3952/4915/6092/4854/655/10457/219699/3273/10541/10512/2335/1969/652/23129/2658/2260/2335/1893/1990/4313/4035/1281/22976/1948/6422/5764/221395/2335/1277/2050/2048/285/9255/27329/57556/2324/4035/2041/7045/350/4323/8829/5335/27250/219699/8742/11005/10553/9723/4879/6091/182/80781/4204/8751/7010/9037/6692/5176/3815/3373/2022/10000/8828/55742/…
GO:0001944	vasculature development	340	0.39277	1.76179	0.000226552	0.00726607	7060/1311/2191/1306/126393/5754/64094/1003/3339/84168/3952/4915/6092/4854/655/10457/219699/3273/10541/10512/2335/1969/652/23129/2658/2260/2335/1893/1990/4313/4035/1281/22976/1948/6422/5764/221395/2335/1277/2050/2048/285/9255/27329/57556/2324/4035/2041/7045/350/4323/8829/5335/27250/219699/8742/11005/10553/9723/4879/6091/182/80781/4204/8751/7010/9037/6692/5176/3815/3373/2022/10000/8828/55742/5617/2…
GO:0050767	regulation of neurogenesis	332	0.368764	1.64987	0.000227739	0.00726607	7060/1311/2191/1306/126393/5754/64094/1003/3339/84168/3952/4915/6092/4854/655/10457/219699/3273/10512/2335/1969/652/23129/2658/2260/2335/1893/1990/4313/4035/1281/22976/1948/6422/5764/221395/2335/1277/2050/2048/285/9255/27329/57556/2324/4035/2041/7045/350/4323/8829/5335/219699/8742/11005/10553/9723/4879/6091/182/80781/4204/8751/7010/9037/6692/5176/3373/2022/10000/8828/55742/5617/23509/11061/10457/…
GO:0001568	blood vessel development	332	0.386808	1.7306	0.000227739	0.00726607	5979/1382/50937/5754/57689/4915/23768/6092/152330/27020/4854/655/1272/10512/2335/7077/654/652/23129/1809/54910/2260/2335/4035/1281/5802/10154/3897/1948/6422/5764/55179/257194/65078/1826/2335/274/6900/1946/2048/27242/2043/5361/4681/4916/56920/57556/4038/4035/56963/11202/4049/22871/57611/8829/83999/257194/9723/6091/6387/182/375567/79594/8578/9037/10090/6692/5176/84894/3815/3458/23025/6387/10220/185…
GO:0000904	cell morphogenesis involved in differentiation	330	0.463678	2.07336	0.00022805	0.00726607	5979/1291/1382/1293/8785/3730/57689/9201/26050/3339/84168/4915/23768/6092/10631/152330/27020/655/4653/219699/5212/4756/133584/10512/2335/57408/1969/23129/54910/4147/2335/91653/10653/22865/4035/2817/23767/5802/10154/3897/1948/5764/2044/2192/139065/4148/65078/1826/2335/6900/2050/1946/3908/2048/214/2043/5361/2051/4916/1943/56920/9331/57556/4038/4035/2041/22854/9378/22871/57611/8829/5335/8874/219699/…
GO:0048514	blood vessel morphogenesis	301	0.376889	1.67348	0.000230627	0.00726607	7060/1311/2191/1306/126393/64094/1003/3339/3952/4915/4854/10457/219699/3273/2335/1969/652/23129/2658/2260/2335/1893/1990/4313/4035/1281/22976/1948/6422/5764/221395/2335/2050/2048/285/9255/27329/57556/2324/4035/2041/7045/350/4323/8829/5335/219699/8742/11005/10553/9723/4879/6091/182/80781/4204/8751/7010/9037/5176/3373/2022/10000/8828/55742/5617/23509/11061/10457/284/5547/4897/6469/7423/2246/3099/94…
GO:0032990	cell part morphogenesis	300	0.434462	1.92813	0.000230681	0.00726607	5979/1382/3730/57689/9201/26050/4915/23768/6092/10631/152330/27020/655/219699/4756/10512/2335/57408/1969/23129/54910/4147/2335/91653/22865/4035/2817/23767/5802/10154/3897/1948/5764/2044/139065/65078/1826/2335/6900/2050/1946/3908/2048/214/2043/5361/2051/4681/4916/1943/56920/9331/57556/4038/4035/2041/22854/11202/9378/22871/57611/8829/5335/8874/219699/10752/9723/6091/6642/6387/6586/79594/84623/9037/…
GO:0120039	plasma membrane bounded cell projection morphogenesis	295	0.440148	1.9501	0.000231481	0.00726607	5979/1382/3730/57689/9201/26050/4915/23768/6092/10631/152330/27020/655/219699/4756/10512/2335/57408/1969/23129/54910/4147/2335/91653/22865/4035/2817/23767/5802/10154/3897/1948/5764/2044/139065/65078/1826/2335/6900/2050/1946/3908/2048/214/2043/5361/2051/4681/4916/1943/56920/9331/57556/4038/4035/2041/22854/11202/9378/22871/57611/8829/5335/8874/219699/10752/9723/6091/6642/6387/6586/79594/84623/9037/…
GO:0048812	neuron projection morphogenesis	291	0.438111	1.93988	0.000231535	0.00726607	5979/1382/3730/57689/9201/26050/4915/23768/6092/10631/152330/27020/655/219699/4756/10512/2335/57408/1969/23129/54910/4147/2335/91653/22865/4035/2817/23767/5802/10154/3897/1948/5764/2044/139065/65078/1826/2335/6900/2050/1946/3908/2048/214/2043/5361/2051/4681/4916/1943/56920/9331/57556/4038/4035/2041/22854/11202/9378/22871/57611/8829/5335/219699/10752/9723/6091/6387/6586/79594/84623/9037/8633/10090…
GO:0048858	cell projection morphogenesis	296	0.437707	1.93925	0.000231803	0.00726607	5979/1382/3730/57689/9201/26050/4915/23768/6092/10631/152330/27020/655/219699/4756/10512/2335/57408/1969/23129/54910/4147/2335/91653/22865/4035/2817/23767/5802/10154/3897/1948/5764/2044/139065/65078/1826/2335/6900/2050/1946/3908/2048/214/2043/5361/2051/4681/4916/1943/56920/9331/57556/4038/4035/2041/22854/11202/9378/22871/57611/8829/5335/8874/219699/10752/9723/6091/6642/6387/6586/79594/84623/9037/…
GO:0048589	developmental growth	294	0.400181	1.77171	0.000231857	0.00726607	7059/1311/1291/1382/1293/8785/5754/9201/6416/3952/3479/10631/5212/2690/5738/3371/4322/2934/10512/2335/2934/3371/652/3371/54910/2260/4147/3371/2619/2335/3371/1893/1990/4035/23767/5802/2027/8455/3897/6422/5764/4148/65078/1826/2335/3484/825/1946/214/3643/5361/4916/56920/5950/3371/57556/10404/4038/4035/140606/57611/8829/9723/6387/50515/2261/6586/8751/79594/3481/5465/9037/768239/3479/23025/340706/6387…
GO:0045664	regulation of neuron differentiation	276	0.39091	1.72259	0.000234247	0.00726607	5979/1382/50937/5754/57689/4915/6092/152330/27020/4854/655/1272/10512/2335/7077/654/652/23129/1809/54910/2260/2335/4035/5802/10154/3897/1948/6422/5764/257194/65078/1826/2335/274/6900/1946/2048/2043/5361/4681/4916/56920/57556/4038/4035/56963/11202/22871/57611/8829/83999/257194/9723/6091/6387/182/375567/79594/8578/9037/10090/5176/84894/23025
GO:0001525	angiogenesis	270	0.371072	1.63261	0.000235073	0.00726607	7060/2191/1306/126393/64094/1003/3339/3952/4854/10457/219699/3273/2335/1969/652/23129/2658/2260/2335/1893/1990/4313/1948/6422/5764/2335/2050/2048/285/9255/27329/57556/2324/2041/7045/350/4323/8829/5335/219699/8742/11005/10553/9723/4879/6091/182/80781/4204/8751/7010/9037/5176/3373/2022/10000/8828/55742/5617/23509/11061/10457/284/5547/4897/6469/7423/2246/3099/94/2047
GO:0048667	cell morphogenesis involved in neuron differentiation	261	0.448068	1.96369	0.000236742	0.00726607	5979/1382/3730/57689/9201/26050/4915/23768/6092/152330/27020/655/219699/4756/10512/2335/57408/1969/23129/54910/4147/2335/91653/22865/4035/2817/23767/5802/10154/3897/1948/5764/2044/139065/65078/1826/2335/6900/2050/1946/3908/2048/214/2043/5361/2051/4916/1943/56920/9331/57556/4038/4035/2041/22854/9378/22871/57611/8829/5335/219699/10752/9723/6091/6387/6586/9037/8633/10090/84894/1436/323/6387/8828/578…
GO:0060322	head development	255	0.381137	1.66699	0.000237586	0.00726607	50937/9201/26050/3339/3590/4915/6092/152330/4854/655/1272/266727/1152/10541/652/54910/2260/4313/4035/23767/1281/5802/57045/8455/869/6422/5764/55118/2044/1280/65078/1277/6900/1280/8704/2048/1943/4724/4035/444/56934/4323/4669/8829/664/6091/6387/4204/9751/84623/84197/9037/8633/84750/1436/10000/6387/7301/8828/5781
GO:0061564	axon development	251	0.489063	2.1356	0.000237812	0.00726607	5979/1382/3730/57689/9201/26050/4915/23768/6092/152330/27020/655/219699/4756/3371/10512/2335/57408/1969/3371/23129/3371/54910/4147/3371/2335/3371/91653/22865/4035/2817/23767/5802/10154/3897/1948/5764/55118/2044/139065/65078/1826/2335/6900/2050/1946/3908/2048/214/27242/2043/5361/2051/4916/1943/56920/9331/3371/57556/4038/4035/2041/56963/22854/11202/9378/57611/8829/5335/83999/219699/10752/9723/6091/…
GO:0051962	positive regulation of nervous system development	238	0.42082	1.83018	0.000238949	0.00726607	5979/1382/50937/5754/26050/4915/23768/6092/27020/655/1272/2335/57408/7077/22883/654/652/23129/1809/2260/64084/2335/22865/4035/23767/10154/3897/869/5764/55179/257194/139065/1826/2335/274/1946/2048/2043/5361/4681/4916/57555/57556/4035/4049/9378/22871/57611/8829/257194/6091/6387/375567/79594/8578/9037/6692/5176/3815/3458/23025/94030/6387/1856/26045/5789/29993/4049/3572/4897/6469
GO:0010720	positive regulation of cell development	236	0.393902	1.7109	0.000239808	0.00726607	5979/1382/50937/5754/1003/4915/6092/3479/27020/655/1272/4653/10512/2335/7077/654/652/23129/1809/2260/2335/4035/10154/3897/5764/55179/257194/1826/2335/274/1946/2048/2043/5361/4681/4916/57556/4035/4049/22871/57611/8829/8874/257194/6091/6387/375567/79594/8578/5624/9037/6692/3479/5176/3815/3458/23025/6387/1856/5789/29993/4049/3572/4897/6469
GO:0043062	extracellular structure organization	236	0.522108	2.26777	0.000239808	0.00726607	1311/2191/1291/1805/1306/1293/340267/7837/8785/4237/64094/1404/151887/176/7148/3339/84168/4060/23768/1297/10631/655/5212/133584/3371/2331/4322/2335/7077/3371/8076/3371/3371/5352/2335/3371/337/10653/4313/4035/255743/22795/1281/1302/7177/4237/649/2192/1300/1280/4148/2335/1277/1280/1305/3908/633/7092/341/3371/4035/2621/7087/7045/4323/7450/1471/7087/81621/11005/824/5650/80781/8751/58494/6692/3373/202…
GO:0007409	axonogenesis	227	0.487161	2.10756	0.000241721	0.00726607	5979/1382/3730/57689/9201/26050/4915/23768/6092/152330/27020/655/219699/4756/10512/2335/57408/1969/23129/54910/4147/2335/91653/22865/4035/2817/23767/5802/10154/3897/1948/2044/139065/65078/1826/2335/6900/2050/1946/3908/2048/214/2043/5361/2051/4916/1943/56920/9331/57556/4038/4035/2041/22854/9378/57611/8829/5335/219699/10752/9723/6091/6387/6586/9037/8633/10090/84894/1436/323/6387/8828/5781/9369/4897…
GO:0010975	regulation of neuron projection development	226	0.400421	1.7299	0.000242777	0.00726607	5979/1382/5754/57689/4915/6092/27020/655/1272/10512/2335/23129/1809/54910/2260/2335/4035/5802/10154/3897/1948/6422/5764/257194/65078/1826/2335/6900/1946/2048/2043/5361/4916/56920/57556/4038/4035/56963/11202/22871/57611/8829/83999/257194/9723/6091/6387/79594/8578/9037/10090/5176/84894/23025
GO:0001501	skeletal system development	216	0.484219	2.0847	0.000243132	0.00726607	7059/1311/6424/1291/1293/8785/1404/176/85477/3952/4060/3479/655/4653/5212/4322/1969/654/652/25884/2658/2260/4147/1893/4313/1281/1302/4256/5251/6422/54928/649/1300/1280/4148/1277/4920/1280/1305/3950/7092/5950/2114/2202/7045/4323/1101/50515/10859/2261/249/5741/7010/3481/8840/3479/3815/3373/2022/8626/197/340706/4325/10220/5781/1292/11061/1690/6469/1009/1463/94/4318/64399/51478/3638/338773
GO:0030198	extracellular matrix organization	210	0.532227	2.2849	0.000243962	0.00726607	1311/2191/1291/1805/1306/1293/340267/7837/8785/4237/64094/1404/151887/176/7148/3339/84168/4060/23768/1297/10631/5212/133584/3371/2331/4322/2335/7077/3371/8076/3371/3371/5352/2335/3371/10653/4313/4035/255743/22795/1281/1302/7177/4237/649/2192/1300/1280/4148/2335/1277/1280/1305/3908/633/7092/3371/4035/2621/7087/7045/4323/7450/1471/7087/81621/11005/824/5650/80781/8751/58494/6692/2022/1515/323/84695/…
GO:0050769	positive regulation of neurogenesis	199	0.411941	1.76052	0.000245278	0.00726607	5979/1382/50937/5754/4915/6092/27020/655/1272/2335/7077/654/652/23129/1809/2260/2335/4035/10154/3897/5764/55179/257194/1826/2335/274/1946/2048/2043/5361/4681/4916/57556/4035/4049/22871/57611/8829/257194/6091/6387/375567/79594/8578/9037/6692/5176/3815/3458/23025/6387/1856/5789/29993/4049/3572/4897/6469
GO:0001667	ameboidal-type cell migration	194	0.427331	1.8219	0.000245459	0.00726607	5979/2191/64094/655/3273/10512/2335/1969/652/23129/54910/2658/2260/2335/4254/22976/1948/5764/2335/2050/285/56920/6863/57556/2324/350/152007/8829/5335/8874/8742/9723/6091/4204/7010/9037/117584/5176/3815/3458/3373/10000/8828/5781/284/5547/1947/6469/10500/2246/3695/94/4318/506/207/2066/10505/3689/4851/8482/9353/5801
GO:0050808	synapse organization	196	0.398561	1.70025	0.00024564	0.00726607	7059/1311/1291/9902/3952/3479/115908/655/10457/4653/3371/4322/5179/3488/3486/1969/3371/654/652/25884/3371/2658/3371/3371/1893/4958/4313/255743/57045/4256/5251/6422/5764/54928/649/1280/1277/4920/1280/7123/1305/91851/54829/9365/6863/3371/4038/55366/4323/81621/83999/182/2261/249/43/5741/7010/3481/8840/3479/8626/197/4325
GO:0001503	ossification	193	0.480579	2.04846	0.00024564	0.00726607	57689/26050/4915/53942/23768/6092/27020/266727/3371/57408/3371/22883/23129/3371/3371/64084/3371/22865/10397/23767/5802/3897/869/1948/5764/139065/1826/6900/1946/2048/3643/2043/3480/4916/57555/3371/4038/22854/11202/9378/22871/8829/56097/9723/43/4204/84623/23025/94030/8828/26045/56133/5789/4897/2047/92737/347902/718/712/7124/1020/400916/2066/102/57497/3371/3630
GO:0031589	cell-substrate adhesion	175	0.461152	1.94218	0.00024919	0.00726607	7059/90187/64094/151887/3339/84168/10894/10631/4653/5212/133584/3273/2335/2335/4035/255743/22795/1281/3897/6422/5764/11093/2192/2335/1277/5328/1305/1896/1946/4059/285/27329/4035/2621/2041/4323/7450/8829/8874/9723/182/10085/375567/8751/7010/88/340706/948/7301/6370/7412/55742/5861/284/3695/94/2047/916/56477/3685
GO:0009100	glycoprotein metabolic process	173	0.39731	1.67031	0.000249688	0.00726607	176/3952/3479/4126/133584/57452/152002/1990/30815/2817/11093/54928/84892/118430/1280/53947/1280/8704/28/633/3340/374907/2135/9331/143888/1471/26035/50515/84197/9917/10090/3479/84750/266722/3373/4242/5861/51363/23509/11061/51301/8128/83539/2530/7423/957/10678/1463/81849/51172/6388/9394/25834/55624/5589/4582/23324/11282/8707/9215/11253
GO:0045666	positive regulation of neuron differentiation	160	0.433942	1.80461	0.000253936	0.00726607	5979/50937/5754/4237/4915/4919/115908/655/10541/1969/654/652/2260/121227/57045/5764/4237/1280/1826/4920/1280/2048/91851/2043/114902/4916/5950/9172/2202/8549/4669/8829/182/43/80326/5176/3815/26020/10220/5781/11081/1856/8412/118427/6469/10083/94/2047/1956/3638/83605/102/4851/1414/220/5660
GO:0007423	sensory organ development	160	0.459748	1.91193	0.000253936	0.00726607	5979/1382/50937/5754/4915/6092/27020/655/1272/2335/7077/654/652/23129/1809/2260/2335/4035/10154/3897/5764/257194/1826/2335/1946/2043/5361/4681/4916/4035/22871/57611/8829/257194/6091/6387/375567/79594/8578/9037/5176/23025/6387/1856/5789/29993
GO:0007411	axon guidance	153	0.538408	2.23384	0.000254388	0.00726607	5979/3730/23768/6092/152330/27020/655/219699/4756/10512/57408/1969/23129/54910/4147/91653/4035/2817/23767/10154/3897/1948/2044/1826/6900/2050/1946/3908/2048/214/2043/5361/2051/1943/56920/57556/4035/2041/22854/9378/8829/5335/219699/10752/9723/6091/6387/6586/9037/8633/1436/323/6387/8828/5781/9369/4897/1947/6469/10500/137970/10678/284656/56896/2047
GO:0097485	neuron projection guidance	153	0.538408	2.23384	0.000254388	0.00726607	5979/3730/23768/6092/152330/27020/655/219699/4756/10512/57408/1969/23129/54910/4147/91653/4035/2817/23767/10154/3897/1948/2044/1826/6900/2050/1946/3908/2048/214/2043/5361/2051/1943/56920/57556/4035/2041/22854/9378/8829/5335/219699/10752/9723/6091/6387/6586/9037/8633/1436/323/6387/8828/5781/9369/4897/1947/6469/10500/137970/10678/284656/56896/2047
GO:0010769	regulation of cell morphogenesis involved in differentiation	141	0.467091	1.91839	0.000258065	0.00726607	5979/1382/57689/4915/6092/10631/4653/10512/2335/23129/54910/2335/4035/5802/10154/3897/2192/65078/1826/2335/6900/1946/2048/2043/5361/4916/56920/57556/4038/4035/22871/57611/8829/8874/9723/6091/6387/9037/10090/84894
GO:0010976	positive regulation of neuron projection development	133	0.447598	1.82678	0.000259202	0.00726607	5979/1382/5754/4915/6092/27020/655/1272/2335/23129/1809/2260/2335/4035/10154/3897/5764/257194/1826/2335/1946/2043/5361/4916/4035/22871/57611/8829/257194/6091/6387/79594/8578/9037/5176/23025/6387/1856/5789/29993
GO:0061448	connective tissue development	132	0.507102	2.06596	0.000260349	0.00726607	7059/1311/1291/1293/8785/176/85477/3952/4060/655/5212/4322/654/652/25884/2658/2260/4147/1893/1302/22976/4256/54928/649/1280/4148/1277/4920/1280/2202/140606/7045/50515/2261/5741/8840/3373/340706/1292/11061/1690
GO:0098742	cell-cell adhesion via plasma-membrane adhesion molecules	122	0.499856	2.00806	0.000265111	0.00726607	5979/91179/57689/1003/6092/152330/27020/266727/22883/64084/30835/23705/5101/22865/23767/5802/3897/869/1826/90952/6900/1946/214/1015/222256/57575/1001/22854/9378/22871/1824/56097/6091/84623/1829/7412/57575/56133/5789/137970/1009/6403
GO:0001649	osteoblast differentiation	113	0.45746	1.82143	0.000267523	0.00726607	1291/9902/3479/115908/655/10457/4653/3371/5179/3488/3486/1969/3371/654/652/3371/2658/3371/3371/255743/57045/6422/1277/3371/55366/182/249/43/3481/8840/3479/8626/10457/3572/6469/338773/506/207/7124/2662/4851/3371/8482/3570/51684/3371/865/8313
GO:0060560	developmental growth involved in morphogenesis	111	0.451959	1.79526	0.000267809	0.00726607	1382/5754/9201/10631/3371/10512/2335/3371/652/3371/54910/3371/2335/3371/4035/23767/5802/3897/6422/65078/1826/2335/1946/214/5361/4916/56920/3371/57556/4035/57611/8829/9723/6387/6586/79594/9037/23025/6387/8828/4897/6469/10500/2246
GO:0048880	sensory system development	112	0.442557	1.75825	0.000268456	0.00726607	5979/50937/4237/4915/655/1969/654/652/57045/5764/4237/1826/2048/91851/4916/5950/9172/2202/4669/8829/182/43/5176/10220/11081/8412/118427/6469/10083/94/2047/1956/718/712/1414/220
GO:0150063	visual system development	110	0.447029	1.77325	0.000268601	0.00726607	7059/10894/10631/4653/3273/2335/2335/4035/255743/22795/1281/3897/6422/11093/2335/5328/1305/1896/1946/4059/27329/4035/2041/4323/8829/8874/9723/182/8751/7010/88/340706/948/6370/7412
GO:0007160	cell-matrix adhesion	110	0.457991	1.81673	0.000268601	0.00726607	5979/50937/4237/4915/655/1969/654/652/57045/5764/4237/1826/2048/91851/4916/5950/9172/2202/4669/8829/182/43/5176/10220/11081/8412/118427/6469/10083/94/2047/1956/718/712/1414/220
GO:0010810	regulation of cell-substrate adhesion	108	0.449656	1.77962	0.000269034	0.00726607	5979/50937/4237/4915/655/1969/654/652/57045/5764/4237/1826/2048/91851/4916/5950/9172/2202/4669/8829/182/43/5176/10220/11081/8412/118427/6469/10083/94/2047/1956
GO:0001654	eye development	108	0.450292	1.78214	0.000269034	0.00726607	90187/64094/151887/10631/4653/5212/133584/3273/2335/2335/4035/255743/6422/5764/2192/2335/1277/5328/1946/285/4035/2041/4323/8829/8874/9723/182/10085/375567/8751/7010
GO:0006022	aminoglycan metabolic process	105	0.439121	1.73236	0.000269833	0.00726607	176/3339/10894/4060/133584/2331/4958/80760/2817/54928/3698/2990/8704/633/3340/374907/254773/2135/9331/4669/26035/50515/10090/114770/3373/11081/8993/51363/284/83539/10678/3697/1463
GO:0072001	renal system development	107	0.4426	1.74885	0.000269978	0.00726607	7059/1311/1291/1293/8785/176/85477/3952/4060/655/5212/4322/654/652/25884/2658/2260/4147/1893/1302/4256/54928/649/1280/4148/1277/4920/1280/2202/7045/50515/2261/5741/8840/3373/340706/1292/11061/1690
GO:0051216	cartilage development	107	0.567103	2.24081	0.000269978	0.00726607	5979/6092/4854/655/1636/654/652/2260/255743/1948/6422/2043/285/5950/4038/55366/8549/8829/182/84623/10972/7010/5176/403/8772/10220/51301/284/10247/6469/2246/4318/9244/4851/9353/231/3570
GO:0010001	glial cell differentiation	102	0.440953	1.73011	0.000272702	0.00726607	54587/4915/4919/4653/2934/2934/177/10397/4035/2817/5764/4920/274/6900/3908/27242/2043/4916/7099/9331/4035/53616/664/6692/3458/3459/5781/3572/6279/6469/443/1956/92737/400746/712/207/7124/5604/1020/4851
GO:0007416	synapse assembly	99	0.518857	2.02593	0.000273973	0.00726607	26050/4915/53942/23768/6092/27020/266727/57408/22883/23129/64084/22865/23767/5802/869/1948/139065/1826/1946/2048/4916/57555/4038/9378/22871/43/4204/84623/94030/26045/56133/5789/4897/2047/92737/347902/1020/2066
GO:0050770	regulation of axonogenesis	95	0.564113	2.18957	0.000275634	0.00726607	5979/1382/57689/4915/6092/10512/2335/23129/54910/2335/4035/5802/10154/3897/65078/1826/2335/6900/1946/2048/2043/5361/4916/56920/57556/4038/4035/57611/8829/9723/6091/6387/9037/10090/84894
GO:0060348	bone development	93	0.554886	2.14857	0.000275786	0.00726607	7059/1311/6424/1291/1293/8785/3952/3479/4653/5212/4322/654/652/4147/5251/54928/1280/4148/1277/1280/1305/4323/1101/10859/2261/249/5741/7010/8840/3479/3815/2022/340706/4325/5781/1292
GO:0048705	skeletal system morphogenesis	90	0.615297	2.3687	0.000277855	0.00726607	7059/1311/6424/1291/1293/8785/176/655/5212/4322/654/652/2260/4147/4313/4256/6422/54928/649/1280/4148/1277/4920/1280/1305/4323/1101/50515/2261/249/7010/3373/340706/4325/1292
GO:0031214	biomineral tissue development	82	0.500979	1.90029	0.000281136	0.00726607	1311/3952/3479/655/10457/4322/654/652/1893/4958/4256/5251/5764/1277/4920/7123/54829/9365/2621/55366/2261/249/5741/5465/3479/197/3347/10457
GO:0071772	response to BMP	80	0.48842	1.8468	0.000281373	0.00726607	1311/6424/1003/655/4756/654/652/2658/10653/57045/6422/11167/1280/4920/1280/91851/4681/56963/64388/27250/285704/375567/6692/2022
GO:0071773	cellular response to BMP stimulus	80	0.48842	1.8468	0.000281373	0.00726607	1311/6424/1003/655/4756/654/652/2658/10653/57045/6422/11167/1280/4920/1280/91851/4681/56963/64388/27250/285704/375567/6692/2022
GO:0010770	positive regulation of cell morphogenesis involved in differentiation	79	0.476477	1.79471	0.000283849	0.00726607	1382/4915/6092/4653/2335/23129/2335/4035/10154/3897/1826/2335/1946/2043/5361/4916/4035/57611/8829/8874/6091/6387/9037
GO:0021537	telencephalon development	79	0.492909	1.85661	0.000283849	0.00726607	50937/26050/4915/6092/652/4035/1281/5802/55118/2044/65078/6900/2048/1943/4035/8829/664/6091/6387/84623/84750/1436/6387/8828/6469/1956/26047/1020/2066/220/8482/9353
GO:0043583	ear development	71	0.500299	1.85395	0.000287109	0.00726607	5754/4919/115908/10541/652/2260/121227/1280/4920/1280/2048/2043/114902/4916/8549/4669/182/26020/5781/1856/6469/10083/3638/83605/102/4851/220/5660
GO:0007156	homophilic cell adhesion via plasma membrane adhesion molecules	73	0.521494	1.93975	0.000287439	0.00726607	5979/1003/6092/152330/27020/22883/64084/23705/5101/3897/1826/90952/6900/1015/222256/57575/1001/1824/56097/6091/84623/1829/57575/56133
GO:0090596	sensory organ morphogenesis	73	0.544676	2.02598	0.000287439	0.00726607	50937/5754/4237/4915/115908/655/1969/652/2260/121227/5764/4237/1280/1826/4920/1280/2048/5950/2202/4669/182/10220/1856/8412/118427/10083/2047/3638
GO:0048562	embryonic organ morphogenesis	72	0.507115	1.88204	0.000287604	0.00726607	5754/4237/115908/655/1969/652/2260/121227/4237/1280/4920/1280/2048/5950/2202/4323/4669/50515/3373/2022/4325/1856/6469/10083/3638/4851/220/8289/51684
GO:0006023	aminoglycan biosynthetic process	69	0.505584	1.86487	0.000288934	0.00726607	176/3339/4060/2331/4958/2817/8704/633/3340/374907/2135/9331/26035/50515/10090/3373/11081/51363/284/83539/10678/1463
GO:0051963	regulation of synapse assembly	69	0.531717	1.96126	0.000288934	0.00726607	26050/4915/23768/6092/266727/57408/22883/64084/22865/23767/5802/869/139065/1946/2048/4916/57555/9378/22871
GO:0006024	glycosaminoglycan biosynthetic process	68	0.495138	1.82114	0.00029129	0.00726607	176/3339/4060/2331/4958/2817/8704/633/3340/2135/9331/26035/50515/10090/3373/11081/51363/284/83539/10678/1463
GO:0010811	positive regulation of cell-substrate adhesion	66	0.50183	1.84058	0.000291545	0.00726607	90187/64094/151887/4653/5212/133584/3273/2335/2335/255743/6422/5764/2335/2041/8829/8874/10085/375567/7010/948/6370
GO:0048839	inner ear development	63	0.550839	2.00747	0.000292997	0.00726607	1311/1291/1293/8785/176/85477/5212/654/652/2260/4147/1893/54928/1280/4148/1280/2202/7045/50515/2261/5741/8840/340706/1292/1690
GO:0030282	bone mineralization	63	0.558456	2.03523	0.000292997	0.00726607	1311/3952/3479/655/10457/4322/654/652/1893/4958/4256/5251/5764/4920/7123/54829/9365/55366/2261/5741/3479/197
GO:0002062	chondrocyte differentiation	63	0.586145	2.13614	0.000292997	0.00726607	5754/4919/115908/10541/652/2260/121227/1280/4920/1280/2048/2043/114902/4916/8549/4669/182/26020/5781/1856/6469/10083/3638/83605/102/4851/220/5660
GO:0060349	bone morphogenesis	54	0.667583	2.36895	0.000301659	0.00726834	7059/1311/6424/1291/1293/8785/5212/4322/654/652/4147/54928/1280/4148/1277/1280/1305/4323/2261/249/7010/340706/4325/1292/1690/3638/338773/1293
GO:0050772	positive regulation of axonogenesis	46	0.622552	2.14739	0.000306185	0.00726834	1382/4915/6092/2335/23129/2335/4035/10154/3897/1826/2335/1946/5361/4916/4035/57611/8829/6091/6387/9037/6387
GO:0060840	artery development	44	0.594864	2.03567	0.000307977	0.00726834	7059/1311/1291/1293/8785/5212/4322/654/652/4147/54928/1280/4148/1277/1280/1305/4323/2261/249/7010/340706/4325/1292/1690
GO:0060350	endochondral bone morphogenesis	44	0.696155	2.38229	0.000307977	0.00726834	1311/3952/6092/4854/652/23129/4035/1281/1948/221395/27329/4035/8829/6091/182/2022/10000
GO:0050919	negative chemotaxis	38	0.60083	1.99829	0.000311236	0.00726834	23768/6092/10512/57408/54910/23767/1946/56920/57556/9723/6091/6586/9037/8633/8828/10500/3685/10505/8482/9353
GO:0003151	outflow tract morphogenesis	36	0.604504	1.98766	0.0003125	0.00726834	6092/655/10512/652/23129/8829/6091/182/2022/8828/1856/55742
GO:0001755	neural crest cell migration	33	0.623715	2.00598	0.000319795	0.00726834	5979/655/10512/2335/652/54910/2335/4254/2335/56920/57556/8829/9723/9037/8828/1947/6469/10500/2066/10505/8482/9965
GO:0098868	bone growth	29	0.696087	2.16854	0.000330688	0.00726834	7059/1311/1291/1293/8785/3952/5212/4322/4147/1893/4148
GO:0003416	endochondral bone growth	27	0.690449	2.12708	0.000330907	0.00726834	1311/1291/1293/8785/176/5212/4147/1893/54928/4148/50515/340706/1292/1690
GO:0060351	cartilage development involved in endochondral bone morphogenesis	27	0.712975	2.19647	0.000330907	0.00726834	7059/1311/1291/1293/8785/5212/4322/4147/1893/4148
GO:0002063	chondrocyte development	27	0.743868	2.29165	0.000330907	0.00726834	1311/1805/7837/176/7148/4060/2331/5352/1281/1302/1280/1277/1280
GO:0030199	collagen fibril organization	27	0.760594	2.34317	0.000330907	0.00726834	7059/1311/1291/1293/8785/5212/4322/4147/1280/4148/1277/1280
GO:0003417	growth plate cartilage development	22	0.714281	2.11309	0.000337268	0.00730904	7059/1311/1291/1293/8785/5212/4322/4147/4148
GO:0045773	positive regulation of axon extension	20	0.731371	2.12171	0.000339098	0.00730904	2335/2335/4035/3897/1826/2335/4916/4035/57611/8829/6387/9037/6387
GO:0051093	negative regulation of developmental process	396	0.331108	1.50072	0.000445236	0.00949893	7060/3339/3952/6092/3479/10631/152330/4854/655/114990/3273/10541/3488/10512/1969/652/1809/54910/2658/1893/4035/1281/5802/57045/1948/6422/5764/2192/65078/6900/1946/2048/27242/54829/2043/285/4916/7099/56920/5950/57556/4038/4035/1001/2621/56963/2202/11202/350/22871/1471/8829/27330/83999/27250/1101/664/11005/9723/4879/6091/10859/182/2261/4204/5741/79594/7010/5465/9037/8840/3479/5176/84894/3458/114770…
GO:0071363	cellular response to growth factor stimulus	359	0.331757	1.49351	0.000448934	0.00949893	1311/6424/3730/64094/1003/4915/23768/10631/27020/135228/655/114990/4756/3273/2331/5179/654/652/2658/2260/2619/10653/255743/2817/23767/1281/57045/7044/6422/5764/8425/11167/1280/1277/4920/1280/7123/91851/54829/3643/285/4681/4916/9365/6863/57556/2324/2621/56963/64388/3303/8829/5335/27250/285704/6091/50515/2261/375567/80326
GO:0009790	embryo development	295	0.34991	1.5503	0.000462963	0.00953983	5979/1291/1382/50937/5754/4237/3479/115908/655/10512/2335/1969/652/54910/2260/2335/4254/10653/121227/4313/23767/57045/6422/54928/4237/221395/1280/2335/1277/4920/1280/3908/2048/3643/5950/2114/4038/2202/64388/4323/4669/8829/27330/5335/824/50515/3481/6692/3479/3815/3373/2022/8626/84695/4325/8828/1856/4242/8915/23509/284/1947/6469/10083/2530/94/4318/196051/1956/51478/3638/3685/83605/5523/207/7124/560…
GO:0040017	positive regulation of locomotion	294	0.355064	1.57197	0.000463714	0.00953983	7060/5979/131578/64094/1003/3479/10631/655/10457/4653/3488/10512/2335/652/177/54910/2260/2335/4254/4035/5764/1826/23075/2335/1277/5328/4920/3643/3480/4916/56920/6863/27329/57556/2324/4035/2621/2041/1081/4323/152007/8717/8829/5335/8874/3603/9723/6387/83483/80781/51652/8784/7010/9037/8840/3479/3815/3458/3373/1436/132141/10000/6387/8772/8828/6386/10457/284/8784/10500/7423/2246/1081/6403/4318/1956/64…
GO:0031344	regulation of cell projection organization	272	0.364783	1.60604	0.000469043	0.00953983	5979/1382/5754/57689/4915/6092/27020/655/1272/3273/10512/2335/1969/23129/1809/54910/2260/2335/4035/5802/10154/3897/1948/6422/5764/257194/65078/1826/2335/6900/1946/2048/2043/5361/4916/56920/57556/4038/4035/56963/11202/22871/57611/8829/83999/8874/257194/9723/6091/6387/79594/8578/9037/10090/5176/84894/3815/23025
GO:0120035	regulation of plasma membrane bounded cell projection organization	269	0.367733	1.61764	0.000470035	0.00953983	5979/1382/5754/57689/4915/6092/27020/655/1272/3273/10512/2335/1969/23129/1809/54910/2260/2335/4035/5802/10154/3897/1948/6422/5764/257194/65078/1826/2335/6900/1946/2048/2043/5361/4916/56920/57556/4038/4035/56963/11202/22871/57611/8829/83999/8874/257194/9723/6091/6387/79594/8578/9037/10090/5176/84894/3815/23025
GO:0048729	tissue morphogenesis	259	0.3723	1.63126	0.000473597	0.00953983	5979/1291/1293/8785/5754/6092/4919/115908/655/5212/3371/3488/10512/1969/3371/652/23129/3371/54910/2658/2260/4147/3371/3371/10653/255743/23767/1281/57045/1948/6422/4148/4920/2043/5361/4604/9172/3371/57664/55366/8549/4323/8829/9723/161/6091/182/5713/80326/4634/6692/3872/2022/1436/8626/340706/8828/1856/1292/8915/1690/51301/6469/2246/94/1956/64399/83605/7049/1293/7124/768/5710/4851/3371/220/9353/5143…
GO:0018212	peptidyl-tyrosine modification	232	0.370077	1.60539	0.000481232	0.00953983	7060/5979/6416/3952/4915/3479/4919/1272/2690/3273/1636/116379/1969/654/2260/4254/6422/2044/4920/2050/1946/2048/3643/2043/3480/2051/4916/2324/4038/2621/2041/2202/8829/3593/2261/8784/7010/3481/3479/3815/3458/1436/948/7301/5781/1856/1489/3572/284/8784/133396/867/90070/284656/2047/653361/1956/916/5795/7124/5604/2066/3689/9244/8767/3570/3593/1196/2534/2688/4233/7075/80310
GO:0018108	peptidyl-tyrosine phosphorylation	229	0.377501	1.6353	0.000482509	0.00953983	7060/5979/6416/3952/4915/3479/4919/1272/2690/3273/1636/116379/1969/654/2260/4254/6422/2044/4920/2050/1946/2048/3643/2043/3480/2051/4916/2324/4038/2621/2041/2202/8829/3593/2261/8784/7010/3481/3479/3815/3458/1436/948/7301/5781/1856/1489/3572/284/8784/133396/867/90070/284656/2047/653361/1956/916/5795/7124/5604/2066/3689/9244/8767/3570/3593/1196/2534/2688/4233/7075/80310
GO:0019083	viral transcription	24	-0.594762	-1.92811	0.000490436	0.00953983	6895/5440/8091/6233/5439/6191/6188/6201/23435/6223/6156/6136/6193
GO:0010833	telomere maintenance via telomere lengthening	26	-0.581707	-1.93292	0.00050025	0.00953983	10728/4361/11284/1499/8550/5594/140609/5595/8550/3181/2072/142/3178/6714/142/6714/3320/3326
GO:0031123	RNA 3'-end processing	26	-0.567718	-1.88644	0.00050025	0.00953983	55110/55197/891/6741/3297/29101/51010/11338/55149/58490/9984/79650/6741/6431/6626/8106/3028/6432/9785/7919
GO:0042254	ribosome biogenesis	29	-0.573848	-1.96624	0.000505561	0.00953983	51013/23481/51010/5728/115939/2752/51119/6201/27292/4809/6223/6136/6193
GO:0040013	negative regulation of locomotion	155	0.398098	1.65157	0.000508388	0.00953983	5979/1382/5754/4915/6092/27020/655/1272/2335/23129/1809/2260/2335/4035/10154/3897/5764/257194/1826/2335/1946/2043/5361/4916/4035/22871/57611/8829/8874/257194/6091/6387/79594/8578/9037/5176/3815/23025/6387/1856/5789/29993
GO:0031346	positive regulation of cell projection organization	155	0.403337	1.6733	0.000508388	0.00953983	6092/3273/3488/10512/3486/1809/10076/54910/2658/10653/4035/1281/6422/5764/2192/285/4681/56920/57556/4035/2041/350/8829/9723/6091/6387/182/4204/8751/51652/9466/9037/5176/2022/6387/6370/6469/10500/94/56477/5795/207/2066/10505/4851/8482/9353/5801
GO:0010721	negative regulation of cell development	153	0.395958	1.64282	0.000508776	0.00953983	3479/10631/152330/4854/655/10512/1809/54910/4035/1281/5802/1948/5764/2192/65078/6900/1946/2048/2043/4916/56920/57556/4038/4035/56963/11202/22871/8829/83999/9723/10859/182/5465/9037/3479/84894
GO:0042063	gliogenesis	130	0.411525	1.67348	0.000520698	0.00967341	54587/4915/4919/4653/5179/2934/2934/177/4147/10397/4035/2817/5764/4920/274/6900/3908/27242/2043/4916/7099/9331/4035/4049/53616/4323/664/6692/3458/3459/1436/5781/4049/3572/6279/6469/443/1956/92737/400746/712/207/7124/5604/1020/4851
GO:0048525	negative regulation of viral process	32	-0.564634	-1.97569	0.000527704	0.00967341	5806/3456/6590/6355/23435/3428/3428/4938/9636/6772/8547/60489/4599/325
GO:0001822	kidney development	104	0.429645	1.69321	0.000540249	0.00967341	5979/6092/4854/655/1636/654/652/2260/255743/1948/6422/2043/285/4038/55366/8829/182/84623/10972/7010/5176/403/8772/10220/51301/284/10247/6469/2246/4318/9244/4851/9353/231/3570
GO:0030203	glycosaminoglycan metabolic process	102	0.438385	1.72004	0.000545405	0.00967341	176/3339/10894/4060/133584/2331/4958/80760/2817/54928/3698/2990/8704/633/3340/254773/2135/9331/4669/26035/50515/10090/114770/3373/11081/8993/51363/284/83539/10678/3697/1463
GO:0006953	acute-phase response	35	-0.553618	-1.97803	0.000547945	0.00967341	5068/54658/3240/6289/130120/50616/12/1401/6288/57817/2056/8600/5265/3929/3700/325
GO:0000723	telomere maintenance	43	-0.530184	-2.01289	0.000560852	0.00967341	24144/55869/10728/4361/328/5892/11284/1499/8550/5594/140609/5595/8550/3181/2237/3184/2072/142/3178/6714/142/2547/6714/5111/3320/3326
GO:0060337	type I interferon signaling pathway	42	-0.501519	-1.88956	0.000564653	0.00967341	5770/3659/3441/3444/29110/3664/2634/3452/3456/10379/4938/9636/3662/6772/3437/4599/3326
GO:0071357	cellular response to type I interferon	42	-0.501519	-1.88956	0.000564653	0.00967341	5770/3659/3441/3444/29110/3664/2634/3452/3456/10379/4938/9636/3662/6772/3437/4599/3326
GO:0034340	response to type I interferon	44	-0.507738	-1.92904	0.000569801	0.00967341	5770/3659/3441/3444/29110/3664/2634/3452/3456/6472/10379/4938/9636/3662/6772/3437/4599/3326
GO:0030509	BMP signaling pathway	76	0.468015	1.75138	0.000572246	0.00967341	1311/6424/1003/655/4756/654/652/2658/57045/6422/11167/4920/91851/4681/56963/64388/27250/285704/375567
GO:0032200	telomere organization	45	-0.507392	-1.93858	0.000575043	0.00967341	8350/24144/55869/10728/4361/328/5892/11284/1499/8550/5594/140609/5595/8550/3181/2237/3184/2072/142/3178/6714/142/2547/6714/5111/3320/3326
GO:0022618	ribonucleoprotein complex assembly	49	-0.513028	-2.00294	0.000578369	0.00967341	7458/8562/24148/6637/10073/5562/51119/6431/8666/6633/4809/6223/1656/10146/6136/7919/6193/9908/3320/3326
GO:0006413	translational initiation	47	-0.482976	-1.86603	0.000583771	0.00967341	1978/8440/440275/9470/219402/6233/1979/7458/8562/6198/10605/9086/3315/6191/6188/6201/8666/1982/6223/6156/6136/6193/10289
GO:0021782	glial cell development	57	0.523435	1.87742	0.00059453	0.00967341	54587/4915/4919/4653/2934/2934/177/10397/4035/4920/6900/4916/7099/9331/4035/53616/3458/3459/6279/6469/443/1956/400746/712/207/7124/1020
GO:0001764	neuron migration	59	0.518924	1.86918	0.000594707	0.00967341	9201/4915/23768/266727/2260/4147/1281/84892/6900/4916/57556/2621/8829/10752/6387/84623/84197/323/6387/8828/4897/137970/92737/1020/2066
GO:0061387	regulation of extent of cell growth	59	0.526858	1.89776	0.000594707	0.00967341	1382/10512/2335/54910/2335/4035/5802/3897/65078/1826/2335/1946/4916/56920/57556/4035/57611/8829/9723/6387/9037/6387/4897/10500
GO:0048736	appendage development	56	0.51908	1.85404	0.000598982	0.00967341	1311/1382/655/5066/10512/652/2260/54928/1280/4920/1280/4038/444/83999/50515
GO:0060173	limb development	56	0.51908	1.85404	0.000598982	0.00967341	1311/1382/655/5066/10512/652/2260/54928/1280/4920/1280/4038/444/83999/50515
GO:0006029	proteoglycan metabolic process	55	0.517264	1.83835	0.000604778	0.00967341	176/3479/133584/2817/54928/1280/1280/633/3340/2135/26035/50515/9917/10090/3479/266722/3373/51363/11061/83539/1463
GO:0030516	regulation of axon extension	50	0.556595	1.95286	0.000607718	0.00967341	10512/2335/54910/2335/4035/5802/3897/65078/1826/2335/4916/56920/57556/4035/57611/8829/9723/6387/9037/6387/4897/10500/1020/10505/8482
GO:0071826	ribonucleoprotein complex subunit organization	57	-0.479278	-1.93081	0.000610501	0.00967341	50937/4237/4915/655/1969/652/5764/4237/1826/2048/5950/2202/4669/182/10220/8412/118427/10083/2047/220/8289/6247/118427/25945/6096/7422
GO:0048592	eye morphogenesis	48	0.575458	2.00006	0.000610501	0.00967341	7458/8562/24148/6637/10073/92399/5562/51119/6431/8666/6633/4809/6223/1656/10146/6136/7919/6193/9908/3320/3326
GO:0051965	positive regulation of synapse assembly	46	0.553625	1.90964	0.00061237	0.00967341	26050/4915/23768/57408/22883/64084/22865/23767/869/139065/1946/2048/4916/57555/9378/22871
GO:0048593	camera-type eye morphogenesis	35	0.587487	1.92331	0.000629525	0.00987675	50937/655/1969/652/5764/1826/2048/5950/182/10220/8412/10083/2047/220/8289/6247/25945/6096/7422
GO:0022613	ribonucleoprotein complex biogenesis	68	-0.489799	-2.05656	0.000637349	0.00988456	7458/8562/24148/6637/5728/10073/115939/2752/5562/51119/6201/6431/8666/27292/6633/4809/6223/1656/10146/6136/7919/6193/9908/3320/3326
GO:0048844	artery morphogenesis	33	0.59465	1.91251	0.000639591	0.00988456	1311/4854/652/4035/1281/1948/221395/27329/4035/8829/182/2022/10000
GO:0000375	RNA splicing, via transesterification reactions	74	-0.447462	-1.91474	0.00065189	0.00988456	11338/4857/23543/10084/24148/27257/25949/6637/10262/54957/10073/10285/5439/3185/6434/3181/6431/3184/3178/6626/4670/8106/8220/6432/9785/6633/4809/7919/22827
GO:0050792	regulation of viral process	74	-0.44491	-1.90382	0.00065189	0.00988456	27183/302/222537/6895/5440/27243/440275/6993/348/8091/5478/25978/302/2494/972/282617/2219/5439/5806/3456/6590/1072/6355/6780/5481/9126/23435/3428/3428/4938/9636/3838/6772/8547/60489/4599/325
GO:0000377	RNA splicing, via transesterification reactions with bulged adenosine as nucleophile	72	-0.458927	-1.95231	0.000655738	0.00988456	11338/4857/23543/10084/24148/25949/6637/10262/54957/10073/10285/5439/3185/6434/3181/6431/3184/3178/6626/4670/8106/8220/6432/9785/6633/4809/7919/22827
GO:0000398	mRNA splicing, via spliceosome	72	-0.458927	-1.95231	0.000655738	0.00988456	11338/4857/23543/10084/24148/25949/6637/10262/54957/10073/10285/5439/3185/6434/3181/6431/3184/3178/6626/4670/8106/8220/6432/9785/6633/4809/7919/22827
GO:0034660	ncRNA metabolic process	77	-0.401346	-1.73035	0.000664894	0.0099575	4088/6895/51013/5440/23481/54938/10927/51010/6908/53918/6897/92675/58490/79650/8565/115939/1615/5439/6741/51091/3181/51119/3035/6201/283/4691/80324/3028/27292/4809/7157/6223/7453/3735/4086
GO:0051272	positive regulation of cellular component movement	282	0.352784	1.55684	0.000701098	0.0103596	7060/5979/131578/64094/1003/3479/10631/655/10457/4653/3488/10512/2335/652/177/54910/2260/2335/4254/4035/5764/1826/23075/2335/1277/5328/4920/3643/3480/4916/56920/6863/27329/57556/2324/4035/2621/2041/1081/4323/152007/8717/8829/5335/8874/9723/6387/83483/80781/8784/7010/9037/8840/3479/3815/3458/3373/1436/132141/10000/6387/8772/8828/6386/10457/284/8784/10500/7423/2246/1081/6403/4318/1956/64115/3685/74…
GO:2000147	positive regulation of cell motility	278	0.355236	1.56687	0.000702412	0.0103596	7060/5979/131578/64094/1003/3479/10631/655/10457/4653/3488/10512/2335/652/177/54910/2260/2335/4254/4035/5764/23075/2335/1277/5328/4920/3643/3480/4916/56920/6863/27329/57556/2324/4035/2621/2041/1081/4323/152007/8717/8829/5335/8874/9723/6387/83483/80781/8784/7010/9037/8840/3479/3815/3458/3373/1436/132141/10000/6387/8772/8828/6386/10457/284/8784/10500/7423/2246/1081/6403/4318/1956/64115/3685/7499/50…
GO:0030335	positive regulation of cell migration	270	0.36179	1.59177	0.000705219	0.0103596	7060/5979/131578/64094/1003/3479/10631/655/10457/4653/3488/10512/2335/652/177/54910/2260/2335/4254/4035/5764/23075/2335/1277/5328/4920/3643/3480/4916/56920/6863/27329/57556/2324/4035/2621/2041/1081/4323/152007/8717/8829/5335/8874/9723/6387/83483/80781/8784/7010/9037/8840/3479/3815/3458/3373/1436/10000/6387/8772/8828/6386/10457/284/8784/10500/7423/2246/1081/6403/4318/1956/64115/3685/7499/506/207/7…
GO:0008380	RNA splicing	92	-0.421905	-1.86082	0.000717875	0.0104328	11338/4857/3958/23543/10084/24148/27257/9584/25949/9984/6637/10262/676/79650/54957/10073/10285/5439/3185/6434/3181/6431/3184/3178/6626/4670/8106/8220/23435/6432/9785/6633/4809/3303/7919/22827
GO:0007420	brain development	237	0.365497	1.58801	0.000719252	0.0104328	50937/9201/26050/3339/4915/6092/152330/4854/655/1272/266727/1152/10541/652/54910/2260/4035/1281/5802/57045/8455/869/6422/5764/55118/2044/65078/6900/8704/2048/1943/4724/4035/56934/4669/8829/664/6091/6387/4204/9751/84623/84197/9037/8633/84750/1436/10000/6387/7301/8828/5781
GO:0051607	defense response to virus	95	-0.40373	-1.79398	0.000727802	0.0104909	7353/1667/665/3659/10084/282617/3594/3441/3444/29110/3452/3456/6039/329/6036/10379/3467/5654/2633/64108/3428/81622/3627/10146/23586/27297/3428/4938/9636/4283/6772/3437/8547/60489/4599
GO:0022604	regulation of cell morphogenesis	198	0.375052	1.59974	0.000739463	0.0105928	5979/1382/57689/4915/6092/10631/4653/10512/2335/23129/54910/2335/4035/5802/10154/3897/5764/2192/65078/1826/2335/6900/1946/2048/2043/5361/4916/56920/57556/4038/4035/22871/57611/8829/8874/9723/6091/6387/79594/9037/10090/84894/3815/23025/1436/6387/1856/55742/5789/1690/4897/10500
GO:0048598	embryonic morphogenesis	177	0.389699	1.64383	0.000746454	0.0106269	5979/1291/1382/50937/5754/4237/115908/655/2335/1969/652/54910/2260/2335/10653/121227/4313/23767/57045/6422/54928/4237/1280/2335/4920/1280/2048/5950/2114/4038/2202/64388/4323/4669/50515/3481/6692/3373/2022/8626/4325/1856
GO:0051271	negative regulation of cellular component movement	154	0.394613	1.63766	0.000762777	0.0107927	3273/3488/10512/3486/1809/10076/54910/2658/10653/4035/1281/6422/5764/2192/274/285/4681/56920/57556/4035/2041/350/8829/9723/6091/6387/182/4204/8751/9466/9037/5176/2022/6387/6370/6469/10500/94/56477/7049/5795/207/2066/10505/4851/8482/9353/5801
GO:0006397	mRNA processing	104	-0.435328	-1.96918	0.000769231	0.0108176	6629/11168/1659/24144/10891/3550/5440/3297/5930/5566/29101/55147/4904/11338/4857/3958/23543/10084/24148/55149/27257/8732/9584/58490/25949/9984/6637/10262/676/54957/10073/10285/5439/29974/3185/6434/3181/6431/3184/3178/6626/4670/8106/8220/22944/23435/6432/9785/6633/4809/902/7919/22827
GO:0030900	forebrain development	123	0.427426	1.7223	0.000790097	0.0110033	50937/9201/26050/4915/6092/4854/652/2260/4035/1281/5802/57045/5764/55118/2044/65078/6900/2048/1943/4035/8829/664/6091/6387/84623/9037/84750/1436/6387/7301/8828/6469/1956/567/26047/1020/2066/4851/220/8482/9353
GO:0001655	urogenital system development	125	0.422687	1.70461	0.000791975	0.0110033	5979/6092/4854/655/3371/1636/3371/654/652/3371/2260/3371/3371/255743/1948/6422/2048/2043/285/5950/3371/4038/55366/8549/8829/182/84623/10972/7010/768239/5176/403/8626/8772/10220/51301/284/10247/6469/2246/4318/9244/4851/3371/9353/5660/231/3570
GO:0042445	hormone metabolic process	98	0.433508	1.68988	0.00082282	0.0112957	1382/3952/2690/1636/654/2260/112812/5950/866/10404/27284/140606/126/1081/27344/1312/1363/43/4204/3458/1109/127/5781/30/51301/6469/5653/83539/1081/51478/5126/7124/220/231/27122/59272/10170/124
GO:0048771	tissue remodeling	98	0.440861	1.71854	0.00082282	0.0112957	7060/3952/115908/10457/3273/1636/3488/10512/1969/177/1990/4313/6422/5764/633/1943/2324/55366/4323/1471/3593/182/5741
GO:0006281	DNA repair	127	-0.408952	-1.9167	0.000830565	0.0113086	1956/10273/983/24144/57646/9025/5440/6917/4361/3150/328/1111/3297/5892/56647/6749/11284/55120/3146/4436/8091/25842/6233/50484/322/80010/57103/7353/29089/5810/6419/4595/5429/221120/9768/5439/2271/7528/4350/6188/5965/2237/51550/2072/142/7518/3159/56893/3148/142/5395/64708/9126/2547/4521/22944/7157/902/10933/1017/84309/79840/5111/9636
GO:0043010	camera-type eye development	89	0.448951	1.72458	0.000833565	0.0113086	5979/50937/4915/655/1969/652/57045/5764/1826/2048/4916/5950/9172/2202/8829/182/43/5176/10220/11081/8412/6469/10083/94/2047/1956
GO:0009615	response to virus	137	-0.332054	-1.57346	0.00087184	0.0116971	55509/282616/7728/3442/2316/6895/5683/10018/3925/440275/10621/330/3600/8091/282618/2023/6356/7353/1667/665/3934/3659/10084/282617/3594/3441/3444/29110/3315/3452/3456/6039/3159/6714/329/7292/1072/5600/6355/6036/1432/10379/3467/5654/2633/64108/6714/3428/81622/3627/10146/23586/27297/3428/4938/9636/4283/6772/3437/8547/60489/4599
GO:1901343	negative regulation of vasculature development	67	0.476495	1.75042	0.000872347	0.0116971	7060/3339/655/3273/1969/652/2658/5764/285/57556/350/27250/11005/9723/4879/4204/7010/5176/5617/11061
GO:0006412	translation	154	-0.309516	-1.49077	0.000935454	0.012363	51069/51334/728441/6895/1978/6470/8440/122704/440275/9470/54938/54516/28958/219402/6233/55147/1979/6897/8550/208/7458/2185/8562/6198/208/23173/10605/9086/5594/5595/8565/8550/3315/90480/1615/92399/387/6191/51091/2064/6188/3035/6201/3184/283/8666/4691/64981/1982/6472/9553/64928/6223/4733/6156/7453/3735/1936/6136/7919/6193/10289
GO:0031102	neuron projection regeneration	36	0.579204	1.90448	0.0009375	0.012363	3371/3371/3371/4147/3371/3371/4035/5802/5764/65078/2043/4916/3371/4035/56963/11202/83999/8578/1719
GO:0006396	RNA processing	156	-0.363093	-1.75019	0.000938086	0.012363	64121/6629/1956/11168/3303/1659/24144/10891/4088/6895/3550/51013/5440/3297/5930/23481/5566/3303/5295/29101/55147/4904/51010/7040/11338/4857/3958/23543/10084/24148/55149/27257/8732/9584/58490/25949/9984/6637/10262/676/79650/54957/10073/115939/10285/5439/6741/29974/3185/6434/3181/51119/6201/6431/3184/3178/6626/4670/80324/8106/8220/3028/27292/22944/23435/6432/9785/6633/4809/7157/6223/902/3735/4086/3…
GO:0035272	exocrine system development	31	0.609276	1.9296	0.000971188	0.0127265	3321/655/10512/23129/2260/1990/57045/1896/3643/5361/8829/3481
GO:0016072	rRNA metabolic process	23	-0.589934	-1.89053	0.000985707	0.0127716	10728/4361/11284/5478/1499/8550/5594/140609/5595/8550/3178/6714/6714/3320/3326
GO:0006278	RNA-dependent DNA biosynthetic process	23	-0.576599	-1.8478	0.000985707	0.0127716	51013/23481/10927/51010/53918/115939/51119/6201/283/4691/27292/4809/7157/6223
GO:0006405	RNA export from nucleus	27	-0.558797	-1.87583	0.0010101	0.0129423	11269/29072/1660/1984/29118/55110/91746/10482/6741/55308/11338/29107/9984/6741/3181/6431/3178/8106/6432/9785/7919
GO:1903901	negative regulation of viral life cycle	27	-0.548727	-1.84202	0.0010101	0.0129423	282617/2219/5806/3456/6590/6355/3428/3428/4938/9636/8547/60489/4599/325
GO:0016071	mRNA metabolic process	196	-0.333405	-1.6528	0.00107411	0.0136864	5682/55110/5687/3303/5685/55197/891/3303/7157/5720/91746/1054/5578/3190/6741/6774/3304/6629/7431/11168/3303/1659/24144/10891/2316/5683/3550/51013/5440/328/3297/5930/5566/3303/6038/10197/5469/29101/6233/55147/4904/51010/53918/11338/4857/3958/196513/23543/10084/2668/24148/55149/27257/8732/9584/58490/25949/9984/10605/114609/6637/10262/5042/676/54957/3315/10073/10285/5439/5692/6741/29974/6191/3185/64…
GO:0098813	nuclear chromosome segregation	46	-0.453514	-1.74853	0.00115207	0.0144905	10403/29127/3837/27183/55869/3550/4361/27243/1499/25978/80010/4085/57820/2237/8260/2072/998/23172/9126/150465
GO:1903510	mucopolysaccharide metabolic process	74	0.463278	1.72525	0.0011534	0.0144905	176/10894/4060/133584/2331/4958/80760/54928/3698/2990/8704/633/3340/9331/26035/50515/10090/3373/11081/51363/284/83539/10678/3697/1463
GO:0006974	cellular response to DNA damage stimulus	227	-0.305653	-1.53768	0.00115607	0.0144905	5440/6917/4361/3150/637/328/1111/3297/440275/5892/56647/5930/6749/11284/55120/3146/4436/8091/6300/25842/5295/6233/50484/322/51499/80010/57103/7353/972/29089/5810/6419/4595/25949/9984/5429/161742/2810/5594/836/221120/5595/9768/5439/4170/2271/7528/4350/6188/5965/2237/2885/51550/2072/142/27429/7518/3159/56893/3148/142/5395/64708/1432/835/9126/2547/4521/22944/6591/7133/3428/7157/1026/11335/7133/902/1…
GO:0052547	regulation of peptidase activity	260	0.343822	1.50708	0.00118399	0.0146871	1293/340267/3730/84168/5118/135228/3273/2934/10541/2335/7077/2934/177/2335/1893/10653/80760/8738/84651/1473/5104/1378/327657/2192/5267/2335/274/3698/2043/1474/643394/866/1470/10047/2621/444/720/58189/1471/57333/8717/27344/11005/6091/3827/5275/149708/79594/1612/355/6692/117584/5176/8626/197/8772/22861/8795/8915/54205/6279/26998/3697/58503/4318/64115/408187/462/355/1293/718/153218/207/7124/256394/1…
GO:0048675	axon extension	60	0.495247	1.78977	0.00118448	0.0146871	9201/10512/2335/54910/2335/4035/5802/3897/65078/1826/2335/214/4916/56920/57556/4035/57611/8829/9723/6387/6586/9037/6387/8828/4897/10500/1020/10505/8482/9353
GO:0016049	cell growth	222	0.360955	1.55802	0.00121359	0.0147677	1382/9201/6416/3479/10631/3273/3488/10512/3486/2335/22883/54910/2658/2335/4035/92304/23767/5802/3897/6422/8425/65078/1826/2335/3484/1946/214/3578/5361/4916/56920/57556/4035/4323/58189/57611/81621/3303/8829/9723/4879/6387/6586/8751/79594/5465/9037/3479/23025/3373/3872/323/6387/8828/6386
GO:0044089	positive regulation of cellular component biogenesis	208	0.366959	1.57556	0.00121773	0.0147677	26050/1003/85477/4915/23768/655/4653/3273/2934/57408/1969/2934/22883/1809/64084/22865/23767/22976/869/6422/139065/23075/274/1946/2048/122664/4916/1015/7099/57555/6863/2041/9378/22871/3303/8829/3512/57535/4204/7010/1113/3815/3458/3373/94030/948/6386/26045
GO:0006310	DNA recombination	58	-0.431878	-1.74896	0.00122026	0.0147677	4361/328/1111/3558/5892/3146/4436/3565/51010/7040/80010/3329/57820/9984/8971/3006/3586/7528/7037/5965/2237/2072/142/7518/56893/7292/3148/142/2547/22944/10933/7037/3838
GO:0007059	chromosome segregation	57	-0.421182	-1.69676	0.001221	0.0147677	10403/29127/3837/27183/55869/3550/4361/27243/1499/25978/80010/4085/7150/7329/57820/1459/6188/2237/8260/2072/998/23172/9126/150465
GO:0032102	negative regulation of response to external stimulus	188	0.369867	1.573	0.00122609	0.0147677	2191/114899/1003/3952/6092/3479/135228/3273/10512/116379/177/54910/5802/65078/5328/2043/285/4681/56920/57556/56963/11202/350/9378/58189/8829/83999/27250/11005/9723/3593/6091/3827/29937/308/79594/7010/5624/5465/9037/3479/5176/7301/4907/7850/8993
GO:0001558	regulation of cell growth	197	0.360735	1.53955	0.00122941	0.0147677	1382/3479/3273/3488/10512/3486/2335/22883/54910/2658/2335/4035/92304/5802/3897/6422/8425/65078/1826/2335/3484/1946/3578/4916/56920/57556/4035/4323/58189/57611/81621/3303/8829/9723/4879/6387/6586/8751/79594/5465/9037/3479/23025/3373/3872/323/6387/6386/6279/4897/10500/94/1956/3490/3487/5795/207/1020/102/10505/3630/8482/9353
GO:1903900	regulation of viral life cycle	61	-0.440254	-1.81024	0.00123916	0.0148077	27183/302/222537/6895/27243/440275/8091/5478/25978/302/2494/972/282617/2219/5806/3456/6590/6355/6780/5481/9126/3428/3428/4938/9636/3838/8547/60489/4599/325
GO:0030166	proteoglycan biosynthetic process	37	0.559136	1.85087	0.00124766	0.0148325	176/3479/633/3340/2135/26035/50515/9917/10090/3479/266722/51363/83539/1463
GO:0051276	chromosome organization	246	-0.323394	-1.64419	0.00125786	0.0148385	84661/25/84142/128312/7319/3066/8850/4676/604/8085/8350/983/10403/24144/4017/29127/3837/10891/9025/27183/55869/3550/10728/4361/27243/3150/328/1111/5892/817/10927/11284/3146/4436/8091/25842/1499/6233/25978/7040/8819/53918/6046/322/8550/11108/23774/4085/7150/2641/5599/890/57820/6419/6885/27005/23168/23492/8971/5594/140609/3006/3015/6500/676/5595/8550/5562/7528/9131/3181/5965/408/2237/8260/3184/3717…
GO:0098542	defense response to other organism	255	-0.30126	-1.53958	0.00126103	0.0148385	7353/10241/3240/1667/245934/414325/665/3934/3659/10084/282617/3594/3566/1991/4025/140596/338339/3441/114609/306/84868/5595/3444/4069/29110/3586/2634/3452/3456/25818/6039/329/7292/3148/6590/6036/3240/55576/6364/129530/10379/3467/5654/1672/2633/64108/130120/3428/6223/11096/81622/3627/6156/10146/23586/27297/116842/3507/3428/3497/1401/4938/56833/9636/4283/4049/57817/3662/6772/3437/5320/4353/8547/6048…
GO:0007162	negative regulation of cell adhesion	152	0.385249	1.59892	0.00126968	0.0148644	10631/10457/4653/3273/3371/3371/654/652/23129/3371/3371/3371/10653/4035/57045/10154/2192/1826/23075/6441/1277/1946/27242/5361/285/3371/57556/4035/7045/53616/4323/9723/6387/10859/3827/182/8751/58494/5465/9037/84695/6387/6370/5781/80380/1041/10457/284/6469/94/64115/56477/84807/506/207/942/102/4851/3371
GO:0071478	cellular response to radiation	65	-0.428641	-1.77907	0.00128041	0.0149143	1111/3297/440275/5603/8091/10988/5295/7040/51499/208/5743/5810/208/23173/5429/10276/7528/2885/2072/142/142/1432/5481/2547/6591/3428/7157/1026/1936/3428/5111/57817/1387/5934
GO:0006259	DNA metabolic process	266	-0.3422	-1.75921	0.001321	0.0153098	1956/604/1775/10273/983/2778/8877/24144/57646/3837/9361/10891/9025/55869/51053/10728/5440/6917/4361/3150/328/1111/3297/3558/5892/56647/5930/6749/11284/55120/3146/4436/8091/25842/5478/1499/79077/3565/6233/7083/51010/7040/50484/322/80010/57103/8550/3329/7353/64802/92675/29089/5810/2185/7150/890/56953/57820/6419/4595/9984/5429/8971/306/5594/140609/3006/836/221120/5595/8550/9768/3586/5439/2697/2271/7…
GO:0031099	regeneration	105	0.417675	1.64776	0.00134916	0.015558	3479/10631/5738/3371/2934/2934/3371/3371/10076/4147/3371/3371/4035/5802/2027/5764/65078/3484/825/2043/285/4916/3371/10404/4035/2621/56963/11202/83999/6387/8751/8578/3479/1719/6387
GO:0051972	regulation of telomerase activity	21	-0.609823	-1.89903	0.00146413	0.0167445	10728/11284/1499/8550/5594/140609/5595/8550/3181/3184/6714/26585/6714/7157/3320/3326
GO:0140053	mitochondrial gene expression	24	-0.5686	-1.8433	0.00147131	0.0167445	55157/51069/122704/54516/28958/219402/90480/92399/5562/3035/80324/64981/7019/6472/3028/9553/64928
GO:0050673	epithelial cell proliferation	193	0.368287	1.56981	0.00147384	0.0167445	7060/2191/3952/3479/135228/3488/3486/1969/654/652/2658/2260/1893/1948/6422/5764/9255/2324/1001/11202/55366/8549/350/4323/58189/8829/5335/8742/6091/6387/7010/9037/3479/5176/3815/3373/8626/10000/6387/8828/5617/11061/10247/6469/7423/6778/2246/90070/1030/94/1956/567/7049/3487/599/207/7124/5604
GO:0045446	endothelial cell differentiation	50	0.499001	1.75079	0.0015193	0.0171031	1003/654/652/2658/5802/5764/8829/2947/182/80781/5624/2022/11061/80274/94/83605/7124/4851
GO:0048013	ephrin receptor signaling pathway	48	0.511566	1.778	0.00152625	0.0171031	1969/4313/1948/2044/2050/1946/2048/2043/2051/4916/1943/2041/8874/161/6386/5781/1947/284656/4318/2047
GO:0014033	neural crest cell differentiation	49	0.517682	1.80724	0.00152765	0.0171031	5979/655/10512/2335/652/54910/2335/4254/6422/2335/56920/57556/8829/9723/182/80326/9037/8828/1947/6469/10500
GO:0001838	embryonic epithelial tube formation	40	0.546277	1.83773	0.00154512	0.0171404	5979/5754/115908/655/652/54910/10653/6422
GO:0019080	viral gene expression	30	-0.539506	-1.85732	0.00154879	0.0171404	6895/5440/440275/8091/6233/8562/5439/6741/6191/6188/6201/8666/23435/6223/6156/6136/6193
GO:0072175	epithelial tube formation	43	0.530669	1.8058	0.00155328	0.0171404	5979/5754/115908/655/652/54910/10653/6422
GO:0007600	sensory perception	129	0.394723	1.60176	0.00156822	0.0172229	765/93145/4060/53942/4919/5179/2260/1302/1280/1277/1280/5950/57555/6863/1470/1001/5368/314/2202/7045/1312/3593/6387/80781/4204/53405/84197/3815/948/6387/11081/1690/5304/10083/3375/10678/58503/2047/4646/1020/1469/1414/5660/3593/55
GO:0060485	mesenchyme development	118	0.409908	1.63992	0.00159532	0.0174375	5979/5754/6092/655/114990/10512/2335/652/54910/2260/2335/4254/6422/2335/1277/56920/57556/152007/8829/27250/9723/6091/182/80326/8751/9037/2022/84695/8828/6386/1947/6469/10500/94/7049/6275/2066/10505/4851/25805/8482
GO:0008038	neuron recognition	31	0.586779	1.85835	0.00161865	0.0175263	6092/152330/27020/55118/1826/6900/2048/27242/2043/50863/8829/4978/6091/50863/9037
GO:0043473	pigmentation	31	0.58828	1.86311	0.00161865	0.0175263	6490/4254/8455/114803/1896/5443/1001/5873/434/3815/5861
GO:0006886	intracellular protein transport	335	-0.263161	-1.38256	0.00165017	0.0177483	23163/55829/3837/27183/8498/2316/23673/11337/4088/5373/8536/338382/55308/637/4792/9179/6993/131118/7295/5566/6804/3313/57537/5469/5295/6233/51125/51277/7040/8615/55973/79778/5770/975/258010/3329/92609/208/7353/972/8775/5862/11338/29107/5743/7533/665/8774/26063/347/10755/208/27248/9984/2810/5594/2931/7327/1459/26088/3315/379/10073/55670/84932/6741/5562/6191/115827/2064/3181/5880/6188/25837/56681/9…
GO:0032835	glomerulus development	27	0.612518	1.88699	0.00165453	0.0177483	5979/4854/655/652/285/55366/182/84623/7010
GO:0051053	negative regulation of DNA metabolic process	39	-0.477379	-1.75958	0.00168067	0.0179452	604/24144/51053/4361/3297/4436/8091/64802/9984/8971/3006/2697/6188/2072/142/3178/6714/56893/142/9126/3001/6714/7157/84309/27063
GO:0051052	regulation of DNA metabolic process	131	-0.330931	-1.55634	0.00172265	0.0182945	1956/604/983/24144/10891/9025/55869/51053/10728/4361/1111/3297/3558/5930/11284/3146/4436/8091/1499/3565/51010/7040/322/57103/8550/64802/2185/890/6419/9984/5429/8971/306/5594/140609/3006/5595/8550/3586/2697/7037/9131/3181/6188/5879/3184/2072/142/3178/6714/56893/7292/142/26585/9126/3001/6714/7157/1026/1017/84309/27063/5111/7037/7919/3838/27101/3320/3326
GO:1901342	regulation of vasculature development	181	0.374653	1.58587	0.00172925	0.0182945	7060/126393/64094/1003/3339/3952/655/10457/3273/1969/652/23129/2658/1893/1990/1948/6422/5764/285/27329/57556/2041/350/8829/5335/27250/8742/11005/10553/9723/4879/4204/7010/9037/5176/3815/3373/2022/10000/5617/11061/10457/7423/2246/3099/94
GO:0090263	positive regulation of canonical Wnt signaling pathway	68	0.467931	1.72108	0.00174774	0.0183809	6424/5754/6422/1277/4920/1896/1001/57664/55366/8549/8607/5713/9037/81847/1956/5710/25805/27123/5690/2719/8313/5694/5698/284654/5691/5686/5717/5494/343637
GO:0034605	cellular response to heat	51	-0.430974	-1.69784	0.00175336	0.0183809	3066/3304/51501/10777/10273/3303/10728/10049/3297/817/816/5566/3313/3303/5743/815/3337/5594/5595/6782/9529/27429/10808/2288/1026/3627/3303/1387/3320/3326
GO:0090130	tissue migration	147	0.385499	1.59408	0.00178708	0.0185392	2191/64094/3273/1969/652/23129/2658/2260/22976/1948/5764/2050/285/6863/2324/350/152007/8829/5335/8742/6091/4204/7010/9037/5176/3815/3458/3373/10000/8828/5781/284/5547/2246/94/4318/506/207/3689/4851/9353/5801
GO:0090132	epithelium migration	147	0.385499	1.59408	0.00178708	0.0185392	2191/64094/3273/1969/652/23129/2658/2260/22976/1948/5764/2050/285/6863/2324/350/152007/8829/5335/8742/6091/4204/7010/9037/5176/3815/3458/3373/10000/8828/5781/284/5547/2246/94/4318/506/207/3689/4851/9353/5801
GO:0010631	epithelial cell migration	146	0.387553	1.59976	0.00179257	0.0185392	2191/64094/3273/1969/652/23129/2658/2260/22976/1948/5764/2050/285/6863/2324/350/152007/8829/5335/8742/6091/4204/7010/9037/5176/3815/3458/3373/10000/8828/5781/284/5547/2246/94/4318/506/207/3689/4851/9353/5801
GO:0021915	neural tube development	48	0.501852	1.74424	0.0018315	0.0188309	5754/115908/655/10512/1969/652/54910/10653/6422
GO:0048678	response to axon injury	46	0.513125	1.76994	0.00183711	0.0188309	3371/3371/1809/3371/4147/3371/3371/4035/23767/5802/5764/65078/2043/4916/3371/4035/56963/11202/83999/8578/1719
GO:0043542	endothelial cell migration	115	0.407429	1.62572	0.00186418	0.0190239	2191/64094/3273/1969/652/23129/2658/2260/22976/1948/5764/2050/285/2324/350/8829/5335/8742/6091/4204/7010/9037/5176/10000/8828/284/5547/2246/94/506/207/3689/4851/9353
GO:0045665	negative regulation of neuron differentiation	102	0.41363	1.62291	0.00190892	0.0193946	152330/4854/655/10512/1809/54910/4035/5802/1948/65078/6900/2048/2043/56920/57556/4038/4035/56963/11202/22871/8829/83999/9723/182/9037/84894/10220/6469/10500/567/1020/10505/4851/8482/9353
GO:0031124	mRNA 3'-end processing	20	-0.605435	-1.8601	0.00194837	0.0195634	55110/55197/891/3297/29101/11338/55149/58490/9984/6431/6626/8106/6432/9785/7919
GO:0007004	telomere maintenance via telomerase	22	-0.568806	-1.80503	0.00196367	0.0195634	10728/4361/11284/1499/8550/5594/140609/5595/8550/3178/6714/6714/3320/3326
GO:0071166	ribonucleoprotein complex localization	25	-0.552964	-1.81744	0.00196464	0.0195634	11269/29072/1984/29118/55110/91746/10482/6741/55308/11338/29107/9984/6741/3181/6431/8106/6432/9785/7919
GO:0071426	ribonucleoprotein complex export from nucleus	25	-0.552964	-1.81744	0.00196464	0.0195634	11269/29072/1984/29118/55110/91746/10482/6741/55308/11338/29107/9984/6741/3181/6431/8106/6432/9785/7919
GO:1990138	neuron projection extension	82	0.45013	1.70742	0.00196795	0.0195634	9201/10631/10512/2335/54910/2335/4035/23767/5802/3897/65078/1826/2335/214/5361/4916/56920/57556/4035/57611/8829/9723/6387/6586/79594/9037/23025/6387/8828
GO:0051145	smooth muscle cell differentiation	23	0.641062	1.91071	0.00201816	0.0199313	1311/93145/652/255743/27250/4204/3815/2022/6469
GO:0006626	protein targeting to mitochondrion	29	-0.515139	-1.76508	0.00202224	0.0199313	637/131118/79778/3329/92609/665/2931/1459/5562/5880/27429/9049/80273/3320
GO:0070570	regulation of neuron projection regeneration	20	0.648411	1.88105	0.00203459	0.0199677	4035/5802/5764/65078/2043/4916/4035/56963/11202/83999/8578
GO:0043903	regulation of symbiosis, encompassing mutualism through parasitism	82	-0.387761	-1.67929	0.00207612	0.020289	27183/302/222537/6895/10018/5440/27243/440275/6993/348/8091/5478/25978/302/2494/972/282617/2219/5439/5806/3456/6590/1072/6355/6780/5481/9126/23435/3428/3428/4938/9636/3838/6772/8547/60489/4599/325
GO:0048588	developmental cell growth	111	0.410993	1.63253	0.00214247	0.020849	1382/9201/6416/3479/10631/10512/2335/54910/2335/4035/23767/5802/3897/65078/1826/2335/1946/214/5361/4916/56920/57556/4035/57611/8829/9723/6387/6586/79594/5465/9037/3479/23025/6387/8828
GO:0045069	regulation of viral genome replication	34	-0.508082	-1.80393	0.00215633	0.0208957	6895/440275/8091/5478/2494/282617/3456/6590/6355/6780/5481/3428/3428/4938/9636/60489/4599
GO:0007601	visual perception	38	0.545776	1.81518	0.00217865	0.0210237	93145/4060/1280/1277/1280/5950/1001/314/2202/7045/80781/53405/11081
GO:0043604	amide biosynthetic process	211	-0.290875	-1.45344	0.00220264	0.0211666	9334/6774/55157/7431/1956/9517/2639/8877/2583/51069/51334/728441/6895/1978/6470/8440/122704/57407/440275/9470/54938/2937/54516/28958/219402/6233/55147/256435/162417/1979/6897/8550/7923/435/208/7458/2185/8562/6198/1991/208/3491/23173/10605/338596/9086/5594/5595/8565/5009/8550/3315/90480/1615/92399/387/5562/6191/51091/91012/2064/6188/3035/6201/5163/5538/3184/283/8708/8666/4691/64981/38/1982/6472/26…
GO:0060333	interferon-gamma-mediated signaling pathway	37	-0.480803	-1.74625	0.00222717	0.0213135	817/816/567/3125/3135/5469/3659/815/3664/2634/3717/10379/2633/3055/7157/9111/4938/3662/6772/3326
GO:0090287	regulation of cellular response to growth factor stimulus	140	0.387771	1.59226	0.00231899	0.0220607	6424/64094/1003/27020/135228/114990/4756/3273/652/2658/2260/255743/2817/57045/6422/8425/11167/91851/54829/4681/4916/57556/64388/3303/6091/50515/375567
GO:0009101	glycoprotein biosynthetic process	139	0.38565	1.58109	0.00232438	0.0220607	176/3479/57452/152002/30815/84892/118430/53947/8704/28/633/3340/374907/2135/9331/143888/26035/50515/84197/9917/10090/3479/84750/266722/4242/51363/23509/51301/8128/83539/2530/7423/957/10678/1463/81849/51172/6388/9394/25834/55624/4582/11282/8707/9215/11253/7903/92370/10690/283464
GO:0021953	central nervous system neuron differentiation	62	0.471487	1.71267	0.00235849	0.0222238	9201/161357/3952/4915/6092/266727/869/6422/6900/2048/2043/9331/8829/6091/1436/8828/6469/137970/1009/2047/567/1020/2066/9353/51684
GO:0035904	aorta development	24	0.622571	1.86936	0.00236247	0.0222238	3952/6092/23129/4035/1281/1948/4035/6091/182/2022
GO:0014037	Schwann cell differentiation	21	0.623504	1.82926	0.00237047	0.0222238	4915/4653/10397/2817/3908/4916/53616/400746/207/1020
GO:0043207	response to external biotic stimulus	473	-0.280785	-1.52977	0.00246305	0.0229621	7040/11009/2220/282618/29126/2023/613210/6356/84639/64581/1118/7353/10241/3240/5743/1267/1667/245934/414325/665/3934/3659/10084/282617/3594/133/3566/1991/5599/10935/4025/140596/92747/338339/3441/114609/306/84868/5594/836/650/5595/3444/4069/29110/3315/3586/2697/387/9572/5806/2634/3452/5996/5068/3717/3456/718/25818/6039/3159/6714/329/7292/3148/6590/1072/54658/5600/929/6355/6036/4793/51248/3240/5557…
GO:0051707	response to other organism	472	-0.280985	-1.52928	0.00246914	0.0229621	7040/11009/2220/282618/29126/2023/613210/6356/84639/64581/1118/7353/10241/3240/5743/1267/1667/245934/414325/665/3934/3659/10084/282617/3594/133/3566/1991/5599/10935/4025/140596/92747/338339/3441/114609/306/84868/5594/836/650/5595/3444/4069/29110/3315/3586/2697/387/9572/5806/2634/3452/5996/5068/3717/3456/718/25818/6039/3159/6714/329/7292/3148/6590/1072/54658/5600/929/6355/6036/4793/51248/3240/5557…
GO:0007169	transmembrane receptor protein tyrosine kinase signaling pathway	353	0.318714	1.4328	0.00247971	0.0229679	5979/3730/64094/3952/4915/9068/23768/3479/27020/4653/2690/3273/3488/3486/1969/2260/4313/4035/389400/2817/23767/1948/2044/1277/4920/3484/2050/1946/2048/5157/3489/3643/2043/3480/2051/285/4916/1943/9365/9844/57556/2324/4035/1001/2041/2202/8717/8829/5335/8874/161/6091/2261/7010/3481/9125/8048/3479/3815/1436/197/340706/7301/8828/6386/5781/5617/11061/284/1947/133396/7423/6778/2246/867/284656/4318/2047/…
GO:0009607	response to biotic stimulus	486	-0.280067	-1.52679	0.0025641	0.0236545	7040/11009/2220/282618/29126/2023/613210/6356/57103/84639/64581/1118/3329/7353/10241/3240/5743/1267/1667/245934/414325/665/3934/3659/10084/282617/3594/133/3566/1991/5599/10935/4025/140596/92747/338339/3441/114609/306/84868/5594/836/650/5595/3444/4069/29110/3315/3586/2697/387/9572/5806/2634/3452/5996/5068/3717/3456/718/25818/6039/3159/6714/329/7292/3148/6590/1072/54658/5600/929/6355/6036/4793/5124…
GO:0031103	axon regeneration	32	0.568621	1.81556	0.00257483	0.0236589	3371/3371/3371/3371/3371/4035/5802/5764/65078/2043/4916/3371/4035/56963/11202/83999/8578/1719
GO:0099172	presynapse organization	31	0.581643	1.84209	0.00258983	0.0237023	53942/266727/22865/869/1948/4916/57555/4038/9378/22871
GO:0099054	presynapse assembly	30	0.592065	1.86194	0.00261011	0.0237935	53942/266727/22865/869/1948/4916/57555/4038/9378/22871
GO:0048846	axon extension involved in axon guidance	29	0.589452	1.83634	0.0026455	0.023884	10512/54910/1826/214/56920/57556/8829/9723/6387/6586/9037/6387/8828/10500/10505/8482/9353
GO:1902284	neuron projection extension involved in neuron projection guidance	29	0.589452	1.83634	0.0026455	0.023884	10512/54910/1826/214/56920/57556/8829/9723/6387/6586/9037/6387/8828/10500/10505/8482/9353
GO:0048568	embryonic organ development	122	0.395919	1.59052	0.00265111	0.023884	5754/4237/115908/655/1969/652/2260/4254/10653/121227/4237/1280/4920/1280/2048/5950/2202/4323/4669/50515/3481/6692/3815/3373/2022/4325/1856/6469/10083/1956/3638/207/7124/5604/4851/220/9394/8289/51684/2323
GO:0032963	collagen metabolic process	60	0.470823	1.7015	0.00266509	0.0239165	2191/9902/1306/7148/4322/652/5352/4313/1277/1305/4323/1471/57333/8751/2022/1508/4325/5653/1520/4318/64115
GO:0071300	cellular response to retinoic acid	25	0.607003	1.83699	0.00269724	0.0241111	5979/5754/3952/3371/3371/3371/3371/3371/1277/4916/3371
GO:0035148	tube formation	50	0.484337	1.69934	0.00273473	0.0243519	5979/5754/115908/655/652/54910/10653/6422/1896
GO:0050953	sensory perception of light stimulus	39	0.535596	1.79006	0.00279764	0.0247798	93145/4060/1280/1277/1280/5950/1001/314/2202/7045/80781/53405/11081/10083
GO:2000278	regulation of DNA biosynthetic process	43	-0.448178	-1.70155	0.00280426	0.0247798	5594/140609/5595/8550/2697/3181/3184/3178/6714/26585/6714/7157/1026/27063/7919/3320/3326
GO:0060411	cardiac septum morphogenesis	34	0.547122	1.77588	0.00285987	0.0251746	6092/655/10512/652/8829/6091/182/6586/2022/8828/55742/7049/4851/9353
GO:0043043	peptide biosynthetic process	162	-0.307508	-1.4872	0.00287908	0.0252474	51069/51334/728441/6895/1978/6470/8440/122704/440275/9470/54938/2937/54516/28958/219402/6233/55147/1979/6897/8550/208/7458/2185/8562/6198/1991/208/23173/10605/9086/5594/5595/8565/8550/3315/90480/1615/92399/387/6191/51091/2064/6188/3035/6201/3184/283/8666/4691/64981/1982/6472/9553/64928/6223/4733/6156/7453/3735/1936/6136/7919/6193/10289
GO:0033555	multicellular organismal response to stress	30	0.575835	1.8109	0.00293638	0.0254779	7060/5979/5179/84918/84918/116372/6863/1312/824/4204
GO:0006406	mRNA export from nucleus	22	-0.559718	-1.77619	0.00294551	0.0254779	11269/29072/1984/29118/55110/91746/10482/55308/11338/29107/9984/3181/6431/8106/6432/9785/7919
GO:0071427	mRNA-containing ribonucleoprotein complex export from nucleus	22	-0.559718	-1.77619	0.00294551	0.0254779	11269/29072/1984/29118/55110/91746/10482/55308/11338/29107/9984/3181/6431/8106/6432/9785/7919
GO:0002526	acute inflammatory response	98	-0.348761	-1.56235	0.00294985	0.0254779	116/7448/714/5068/718/729/7292/54658/3240/718/6289/722/130120/727/50616/629/720/12/1401/6288/57817/2213/727/2056/727/8600/5265/3929/3700/325/717/735
GO:0009611	response to wounding	332	0.320456	1.43373	0.0029606	0.0254779	1311/2191/5754/64094/6416/10894/3479/10631/135228/5738/3273/3371/2934/2335/2934/3371/1809/177/3371/4147/3371/2335/3371/4035/23767/1281/5802/2027/5104/5764/11093/2192/65078/2335/1277/5328/3484/825/2165/2162/2043/9255/4916/7099/3371/10404/4035/1001/2621/56963/11202/350/7450/58189/8829/5873/83999/3827/308/43/8751/8578/5624/5465/8840/3479/84750/1719/375033/948/7301/5781
GO:1903312	negative regulation of mRNA metabolic process	26	-0.525104	-1.74484	0.0030015	0.0256942	4904/11338/2668/10605/114609/3181/6431/3184/1432/23435/6432
GO:0006959	humoral immune response	173	-0.306994	-1.49203	0.00300903	0.0256942	92747/2219/3441/3444/4069/3848/7448/714/3452/5068/3456/718/25818/729/6039/6590/51248/29760/3467/718/5968/1672/722/130120/6223/3627/727/6156/629/5266/5645/720/116842/3507/3497/1401/4283/5967/4049/2213/727/51279/727/5320/6373/8547/325/717/5657/735/3493/10578
GO:0030278	regulation of ossification	96	0.410675	1.59631	0.00302115	0.0256942	1311/3479/115908/655/3488/654/652/1893/4958/255743/57045/4256/6422/5764/9365/6863/4038/83999/182/5741/8840/3479/8626/197
GO:0032204	regulation of telomere maintenance	27	-0.506894	-1.70159	0.0030303	0.0256942	55869/4361/11284/1499/8550/5594/140609/5595/8550/3181/3184/2072/142/3178/6714/142/6714
GO:0014031	mesenchymal cell development	46	0.499979	1.72459	0.00306185	0.0258666	5979/655/10512/2335/652/54910/2335/4254/2335/56920/57556/8829/9723/182/9037/8828/1947/6469/10500/2066/10505/4851/8482/9965
GO:0003007	heart morphogenesis	96	0.409929	1.5934	0.0032958	0.0277414	23768/6092/655/10512/652/23129/1280/1280/2050/3643/4604/5950/9172/8829/27250/6091/1363/182/4634/6586/8751/7010/2022/8828/1856/55742
GO:0045778	positive regulation of ossification	46	0.489647	1.68896	0.00336803	0.0277635	5754/6092/655/10512/652/23129/8829/6091/182/6586/2022/8828/55742
GO:0048864	stem cell development	46	0.493521	1.70232	0.00336803	0.0277635	3479/115908/655/654/652/255743/5764/9365/6863/182/5741/8840/3479/8626
GO:0003279	cardiac septum development	46	0.496011	1.71091	0.00336803	0.0277635	5979/655/10512/2335/652/54910/2335/4254/2335/56920/57556/8829/9723/182/9037/8828/1947/6469/10500/2066/10505/8482/9965
GO:0050768	negative regulation of neurogenesis	132	0.379461	1.54594	0.00338454	0.0277635	152330/4854/655/10512/1809/54910/4035/1281/5802/1948/5764/65078/6900/2048/2043/4916/56920/57556/4038/4035/56963/11202/22871/8829/83999/9723/182/9037/84894
GO:0018146	keratan sulfate biosynthetic process	21	0.615518	1.80583	0.00338639	0.0277635	176/4060/2331/4958/8704/9331/11081/10678
GO:0014032	neural crest cell development	44	0.502154	1.71841	0.00338774	0.0277635	5979/655/10512/2335/652/54910/2335/4254/2335/56920/57556/8829/9723/182/9037/8828/1947/6469/10500/2066/10505/8482/9965
GO:0048708	astrocyte differentiation	42	0.513335	1.74084	0.00340452	0.0277635	4919/177/4035/4920/274/6900/2043/4916/7099/4035/3458/3459/5781/3572/6279/6469/1956/712/7124/5604/4851
GO:0043603	cellular amide metabolic process	342	-0.245861	-1.2943	0.00341297	0.0277635	1215/2937/54516/28958/2346/219402/6233/55147/256435/162417/347731/60496/1979/6897/57103/8550/2350/7923/1362/435/208/5920/7458/2185/8562/4779/6198/1991/208/3491/23173/10605/338596/9086/1200/5594/836/2931/2525/5595/8942/8565/80221/5009/8550/3315/10087/90480/1615/92399/23474/387/5562/6191/51091/91012/2064/6188/3035/6201/5163/5538/3184/283/8708/27429/4803/8666/4691/55856/10654/64981/38/1982/51248/293…
GO:0006027	glycosaminoglycan catabolic process	43	0.507614	1.72735	0.00341721	0.0277635	176/3339/10894/4060/2331/4958/2817/2990/633/254773/4669/114770/3373/11081/8993
GO:0007051	spindle organization	44	-0.447638	-1.70071	0.0034188	0.0277635	8658/3303/891/3303/11200/1213/3304/3303/10403/29127/3837/2316/27243/3925/56647/6905/3303/25978/140609/7430/387/10982/51119/6188/1453/22919/2770/23172/9126/4733/3303
GO:0010771	negative regulation of cell morphogenesis involved in differentiation	53	0.479972	1.6978	0.00363196	0.0292437	10631/10512/54910/5802/2192/65078/1946/2048/56920/57556/4038/22871/8829/9723/9037/84894/10500/1020/10505/8482/9353/54413/23105/374946/6696
GO:0001935	endothelial cell proliferation	81	0.437764	1.65744	0.00365888	0.0292437	7060/3952/1969/654/652/2658/2260/1893/9255/2324/350/4323/8829/5335/8742/6387/7010/9037/10000/6387/8828/5617/11061/7423/94
GO:0016331	morphogenesis of embryonic epithelium	49	0.480553	1.67762	0.00366636	0.0292437	5979/5754/115908/655/652/54910/10653/6422/6692/8626/1856/8915/6469
GO:0035107	appendage morphogenesis	44	0.495947	1.69717	0.00369572	0.0292437	1382/655/10512/652/2260/54928/1280/4920/1280/4038/444/50515
GO:0035108	limb morphogenesis	44	0.495947	1.69717	0.00369572	0.0292437	1382/655/10512/652/2260/54928/1280/4920/1280/4038/444/50515
GO:0030517	negative regulation of axon extension	25	0.593704	1.79675	0.0037087	0.0292437	10512/54910/5802/65078/56920/57556/8829/9723/9037/10500/1020/10505/8482
GO:1902667	regulation of axon guidance	25	0.593759	1.79691	0.0037087	0.0292437	10512/54910/1826/56920/57556/8829/9723/6387/9037/6387/10500/10505/8482/9353
GO:0042472	inner ear morphogenesis	24	0.596536	1.79118	0.00371245	0.0292437	5754/115908/2260/121227/1280/4920/1280/2048
GO:0008593	regulation of Notch signaling pathway	43	0.504278	1.71599	0.00372787	0.0292437	8788/8788/6092/10631/4854/655/4179/4323/65989/6091/182/3815/8626/375033/4242/23509/3572/1956/207/102/4851
GO:0070167	regulation of biomineral tissue development	43	0.506764	1.72446	0.00372787	0.0292437	1311/655/654/652/1893/4958/4256/5764/54829/9365/2621/5741/197
GO:0070647	protein modification by small protein conjugation or removal	254	-0.261641	-1.3366	0.00376884	0.0294319	378925/8658/5682/7322/5687/3303/5685/3303/10393/7157/5720/9101/596/79444/10617/10537/25/83737/284996/84142/57484/8724/7319/3304/8850/10273/51506/3303/983/8877/23113/55829/57646/51569/9025/4088/55869/7337/5683/4792/5930/330/51619/55120/55905/6804/3303/10197/5469/1499/6233/79444/8900/5601/7353/27338/11338/84259/4085/10193/29089/9040/4779/7326/79589/890/57559/7329/57820/6885/27005/200312/23168/2931/…
GO:0045765	regulation of angiogenesis	166	0.358164	1.49752	0.00377739	0.0294319	7060/126393/64094/1003/3339/3952/10457/3273/1969/23129/2658/1893/1990/6422/5764/285/27329/57556/2041/350/8829/5335/8742/11005/10553/9723/4879/4204/7010/9037/5176/3373/2022/10000/5617/11061/10457/7423/2246/3099/94
GO:0006026	aminoglycan catabolic process	45	0.493831	1.69888	0.00398406	0.0309377	176/3339/10894/4060/2331/4958/2817/2990/633/254773/4669/114770/3373/11081/8993
GO:0048706	embryonic skeletal system development	35	0.530462	1.73662	0.00409191	0.0316686	655/652/1280/1277/1280/5950/4323/50515/3373/4325/6469/51478
GO:0051961	negative regulation of nervous system development	141	0.372404	1.52951	0.00412903	0.031849	6092/152330/4854/655/10512/1809/54910/4035/1281/5802/1948/5764/65078/6900/2048/27242/2043/4916/56920/57556/4038/4035/56963/11202/22871/8829/83999/9723/182/9037/84894
GO:2000573	positive regulation of DNA biosynthetic process	32	-0.482702	-1.689	0.00422164	0.0324548	11284/1499/8550/2185/5594/140609/5595/8550/3181/3184/3178/6714/26585/6714/7919/3320/3326
GO:0030177	positive regulation of Wnt signaling pathway	79	0.439791	1.65653	0.00425773	0.0326235	6424/5754/6422/1277/4920/1896/1001/57664/55366/8549/8607/5713/9037/8840/81847/6469/1956/5710/25805/27123/5690/2719/8313/5694/5698/284654/5691/5686/1457/5717/7097/5494/343637
GO:0001704	formation of primary germ layer	46	0.48284	1.66548	0.00428659	0.0327359	1291/655/2335/1969/652/2260/2335/4313/57045/2335/2114/4323
GO:0007431	salivary gland development	26	0.587649	1.79824	0.004329	0.0328423	655/10512/23129/2260/57045/1896/5361/8829/6469/1956/7124/7052/59277
GO:0007435	salivary gland morphogenesis	26	0.587649	1.79824	0.004329	0.0328423	655/10512/23129/2260/57045/1896/5361/8829/6469/1956/7124/7052/59277
GO:0048841	regulation of axon extension involved in axon guidance	24	0.587381	1.7637	0.00438745	0.0330751	10512/54910/1826/56920/57556/8829/9723/6387/9037/6387/10500/10505/8482
GO:0048762	mesenchymal cell differentiation	98	0.412186	1.60676	0.00438837	0.0330751	5979/655/114990/10512/2335/652/54910/2260/2335/4254/6422/2335/1277/56920/57556/152007/8829/27250/9723/182/80326/8751/9037/2022/84695/8828/6386/1947/6469/10500/7049/6275/2066/10505/4851/25805/8482
GO:0051225	spindle assembly	29	-0.495898	-1.69915	0.00455005	0.0341819	8658/3303/3303/11200/3304/3303/29127/3837/2316/27243/56647/3303/25978/140609/387/10982/6188/1453/22919/23172/9126/4733/3303
GO:0009791	post-embryonic development	28	0.574181	1.77413	0.00466511	0.0349325	4237/10512/652/1990/54928/4237/1826/2202/50515/4204
GO:0032535	regulation of cellular component size	138	0.368313	1.50954	0.00490956	0.036644	5979/1382/85477/2934/10512/2335/2934/54910/2335/4035/5802/3897/65078/1826/23075/2335/274/6900/1946/4916/56920/57556/4035/57611/8829/9723/6387/9037/88/10000/6387/1073/4897/10083/10500/51474
GO:0030500	regulation of bone mineralization	37	0.520393	1.72262	0.00499064	0.037129	1311/655/654/652/1893/4958/4256/5764/9365
GO:0007178	transmembrane receptor protein serine/threonine kinase signaling pathway	161	0.359495	1.49672	0.00506457	0.0375579	1311/6424/1003/135228/655/114990/4756/2331/654/652/2658/255743/1281/57045/7044/6422/8425/11167/4920/91851/54829/4681/56963/64388/3303/27250/285704/50515/375567/2022/10220/6386/148738/6469/2530/867/1030/3626/94
GO:0071897	DNA biosynthetic process	68	-0.378677	-1.58998	0.00509879	0.0376904	11284/5478/1499/6233/7083/8550/7353/2185/5429/5594/140609/5595/8550/9768/2697/3181/3184/3178/6714/26585/6714/7157/1026/27063/5111/9636/7919/3320/3326
GO:0014812	muscle cell migration	47	0.479451	1.65813	0.00516874	0.0380855	7060/3479/10631/1636/3488/3486/4035/5328/5361/4035/8829/8840/3479/55742
GO:0072528	pyrimidine-containing compound biosynthetic process	20	-0.570652	-1.75324	0.00535801	0.0393544	9519/4833/1633/2079/7378/27010/1890/1854
GO:1904037	positive regulation of epithelial cell apoptotic process	22	0.59428	1.75809	0.00539629	0.0395097	6424/57124/2934/2934/5335/27250/80781
GO:0001523	retinoid metabolic process	47	0.476689	1.64857	0.00547279	0.039817	1382/3339/337/4035/2817/5950/4035/126/1109/127/55937/128/220/231/9672/10170/124/2719
GO:0030510	regulation of BMP signaling pathway	47	0.477512	1.65142	0.00547279	0.039817	6424/1003/4756/652/2658/57045/6422/11167/91851/4681/64388/375567/2022/148738
GO:0008285	negative regulation of cell proliferation	309	0.313634	1.39601	0.00550585	0.0399315	6424/2191/1805/1003/85477/135228/655/10457/3273/3488/3486/7077/652/10076/2658/27306/10653/10397/57045/590/1948/6422/5764/2192/6441/4920/27242/3489/9255/5950/444/4049/350/58189/3303/27250/1312/51147/3593/6091/10859/80781/6586/2170/55423/6692/5176/3458/3604/1436/945/10220/80380/5617/4049/11061/10457/10247/6469/1030/94/2047/64115/3490/567/3814/7031/7049/5795/7124/5604/942/2066
GO:0021987	cerebral cortex development	36	0.511036	1.68033	0.005625	0.0404321	5754/115908/655/652/54910/10653/6422
GO:0014020	primary neural tube formation	36	0.511279	1.68113	0.005625	0.0404321	50937/4915/4035/1281/5802/4035/8829/664/6091/84750/8828/1956/26047/1020/9353
GO:0008361	regulation of cell size	80	0.424352	1.60455	0.00562746	0.0404321	5979/1382/10512/2335/54910/2335/4035/5802/3897/65078/1826/2335/1946/4916/56920/57556/4035/57611/8829/9723/6387/9037/10000/6387
GO:0097435	supramolecular fiber organization	236	0.333347	1.44789	0.0057554	0.0412229	1311/1805/7837/176/1003/7148/85477/4060/4653/2331/2934/2934/8076/1809/5352/1281/1302/6422/1280/83543/23075/1277/825/274/1280/122664/4604/9172/6863/2041/1471/3303/8829/6387/4204/9037/88/8048/3872/84695/948/6387/1073/29993/55761/79709/6469/10083/3375/51474/9051/567/55761/2670/226
GO:0070585	protein localization to mitochondrion	51	-0.414582	-1.63326	0.00584454	0.0416029	79778/3329/92609/7533/665/5599/2810/2931/1459/5562/5880/27429/7529/7534/7157/9049/80273/3320/3002
GO:0072655	establishment of protein localization to mitochondrion	51	-0.414582	-1.63326	0.00584454	0.0416029	79778/3329/92609/7533/665/5599/2810/2931/1459/5562/5880/27429/7529/7534/7157/9049/80273/3320/3002
GO:0006958	complement activation, classical pathway	33	-0.465784	-1.64271	0.00586667	0.041632	714/718/729/718/722/727/720/3507/3497/1401/727/51279/727/325/717/735/3493
GO:0042471	ear morphogenesis	29	0.552293	1.72058	0.00595238	0.0421106	5754/115908/2260/121227/1280/4920/1280/2048/4669/1856/10083/3638
GO:0048639	positive regulation of developmental growth	78	0.425811	1.6011	0.0059761	0.0421491	1382/3952/3479/2690/2335/2260/2335/4035/3897/1826/2335/825/1946/3643/4916/4035/57611/8829/6387/79594/3481/9037/3479/23025/6387
GO:0052548	regulation of endopeptidase activity	242	0.328209	1.43023	0.00619638	0.0435695	1293/340267/3730/135228/3273/2934/10541/7077/2934/177/10653/80760/8738/84651/1473/5104/1378/327657/5267/274/3698/2043/1474/643394/866/1470/10047/2621/444/720/58189/1471/8717/27344/11005/6091/3827/5275/149708/79594/1612/355/6692/117584/5176/8626/197/8772/22861/8795/8915/54205/6279/26998/3697/58503/4318/64115/408187/462/355/1293/718/153218/207/7124/256394/1469
GO:0071526	semaphorin-plexin signaling pathway	29	0.543602	1.6935	0.00661376	0.046363	10512/23129/54910/10154/5361/56920/57556/8829/9723/9037/8828/10500/10505/8482/4684/5365/4233
GO:1900034	regulation of cellular response to heat	30	-0.485163	-1.67024	0.00671141	0.0469049	3304/51501/3303/10728/10049/3297/817/816/3303/815/3337/5594/5595/9529/10808/2288/3303/1387/3320/3326
GO:0060541	respiratory system development	82	0.420153	1.59371	0.00674726	0.0469622	5754/3371/3488/3371/652/3371/2260/3371/3371/5251/5764/6441/1896/5950/3371/2324/4323/57333/84695/10247/6469/2246/1956/64399/83716/7124/5604/4851/3371/220/9394
GO:1903034	regulation of response to wounding	101	0.395792	1.55144	0.00680828	0.0469622	2191/64094/135228/3273/177/4035/5802/5764/65078/5328/825/2043/4916/7099/4035/56963/11202/350/58189/83999/3827/308/8578/5624/8840
GO:0001942	hair follicle development	42	0.492244	1.66932	0.00680904	0.0469622	135228/3488/114803/1896/4038/1001/55366/8549/8717/11005/80326/3872/8626/6469/1956/7124/4851
GO:0016525	negative regulation of angiogenesis	60	0.44848	1.62076	0.00681078	0.0469622	7060/3339/3273/1969/2658/5764/285/57556/350/11005/9723/4879/4204/7010/5176/5617/11061
GO:1904356	regulation of telomere maintenance via telomere lengthening	21	-0.558365	-1.73879	0.0068326	0.0469622	11284/1499/8550/5594/140609/5595/8550/3181/2072/142/3178/6714/142/6714
GO:0014910	regulation of smooth muscle cell migration	37	0.51026	1.68908	0.00686213	0.0469622	5754/115908/655/652/54910/10653/6422
GO:0001841	neural tube formation	37	0.511248	1.69235	0.00686213	0.0469622	3479/10631/1636/3488/3486/4035/5328/5361/4035/8829/8840/3479
GO:0019730	antimicrobial humoral response	81	-0.354436	-1.53505	0.00690131	0.0470905	5068/25818/6039/6590/51248/5968/1672/130120/6223/3627/6156/5266/5645/116842/3507/4283/5967/5320/6373/5657/3493/10578
GO:0045927	positive regulation of growth	117	0.381051	1.52228	0.00692779	0.0471318	1382/3952/3479/2690/2335/2260/2335/4035/3897/6422/1826/2335/3484/825/1946/3578/3643/4916/4035/4323/57611/8829/6387/79594/3481/9037/3479/23025/3373/3872/6387/6386
GO:0071230	cellular response to amino acid stimulus	23	0.58431	1.74156	0.00706357	0.0479142	1291/4915/4313/1281/1277/824/1956/7124/8649/2534/80310/10458/1051
GO:0032606	type I interferon production	54	-0.391353	-1.5599	0.00711322	0.0481095	5440/4361/10621/3146/1499/3329/7353/3659/10084/114609/84868/29110/3586/7528/3148/929/2547/3428/929/10146/9111/23586/27297/3428/9636/1387/6772
GO:0046700	heterocycle catabolic process	234	-0.257777	-1.30162	0.00715137	0.0482261	10197/79077/6233/55147/4904/51010/53918/2023/57103/64802/1267/51816/196513/2668/7498/55149/5141/56953/27257/6419/10605/114609/23475/836/2931/8942/10924/3315/5692/6741/5562/6191/9131/6188/2237/6201/3184/6039/7529/953/4670/3148/54658/38/6036/1432/5150/2646/5224/5721/7534/246243/4521/23435/5223/7133/7157/6223/7133/6156/23644/1656/3303/53343/11165/6136/7378/6193/1610/1890/60489/1854
GO:0006457	protein folding	115	-0.321188	-1.47951	0.00721732	0.0485289	131118/567/6905/5202/3313/3303/5478/23065/64175/23184/3329/972/5201/10130/2923/9601/64772/10294/7411/3337/5204/1459/3315/6782/9529/10961/3300/10808/2288/2281/2770/5481/6902/10726/2773/9049/3303/56605/7265/7184/3336/80273/325/3320/3326
GO:0090066	regulation of anatomical structure size	187	0.340153	1.44525	0.00737826	0.0494668	1311/5979/1382/85477/3952/1636/2934/10512/2335/2934/54910/2335/4035/5802/3897/65078/1826/23075/2335/274/6900/4922/1946/4916/56920/57556/4035/57611/8829/9723/4879/6387/3827/9037/1113/88/10000/6387
GO:0090092	regulation of transmembrane receptor protein serine/threonine kinase signaling pathway	118	0.377446	1.51005	0.00744483	0.0497685	6424/1003/135228/655/114990/4756/654/652/2658/255743/57045/7044/6422/8425/11167/91851/54829/4681/64388/3303/50515/375567/2022/10220/6386/148738/6469/1030/3626/94
GO:0001936	regulation of endothelial cell proliferation	75	0.422747	1.57752	0.00746912	0.0497865	7060/3952/654/652/2658/2260/1893/9255/2324/350/8829/5335/8742/6387/7010/9037/10000/6387/8828/5617/11061/7423/94/207/7124
GO:0034446	substrate adhesion-dependent cell spreading	48	0.468163	1.62715	0.00763126	0.0505775	3339/84168/10631/4653/133584/2335/2335/2192/2335/1946/2041/8829/8874/7010/7301/55742/5861
GO:0048638	regulation of developmental growth	153	0.356075	1.47735	0.00763165	0.0505775	1382/3952/3479/2690/10512/2335/652/54910/2260/2335/4035/5802/8455/3897/6422/65078/1826/2335/825/1946/3643/4916/56920/5950/57556/4035/57611/8829/9723/6387/2261/79594/3481/5465/9037/3479/23025
GO:0050771	negative regulation of axonogenesis	41	0.48727	1.64391	0.00774234	0.0511641	10512/54910/5802/65078/2048/56920/57556/4038/8829/9723/9037/84894/10500/1020/10505/8482/9353/23105/374946/6696
GO:0072594	establishment of protein localization to organelle	168	-0.28621	-1.38752	0.00782014	0.0515306	5469/5295/6233/7040/79778/3329/92609/29107/5743/7533/665/26063/347/5599/2810/5594/2931/1459/10073/55670/5562/6191/5880/6188/6201/27429/7529/1432/2646/7534/3417/373156/55916/23435/7157/1026/6223/6156/9049/6136/183/6193/3838/1610/80273/3320/3002
GO:0035265	organ growth	93	0.40102	1.55278	0.00799779	0.0524163	7059/1311/1291/1293/8785/6416/3952/3479/5212/4322/2260/4147/1893/4148/5950/2261/5465/768239/3479/340706/5781/1292/1690/6469/7049/1293/207/2066/4851/5660/51435
GO:0071236	cellular response to antibiotic	60	-0.379162	-1.55279	0.008	0.0524163	3569/7157/1728/25/3066/6770/983/8877/10105/328/3297/5603/7295/3934/5728/3586/10276/5562/9131/6188/3178/6714/6354/54658/2168/2770/5831/6714/7157/1080/59338/5111
GO:0015931	nucleobase-containing compound transport	45	-0.412803	-1.57719	0.0080506	0.0525405	57097/11338/29107/9984/10073/2697/6741/3181/6431/3178/8106/1070/55916/6432/9785/7919/9908
GO:0019079	viral genome replication	46	-0.407594	-1.57148	0.00806452	0.0525405	3456/6590/998/6355/6780/5481/3428/3428/4938/9636/60489/4599
GO:1902668	negative regulation of axon guidance	20	0.591411	1.71569	0.00813835	0.0528721	10512/54910/56920/57556/8829/9723/9037/10500/10505/8482/9353
GO:0021549	cerebellum development	35	0.509936	1.66942	0.00818382	0.0530182	1272/1152/54910/5802/8455/869/5764/8704/4669/4204/5781/916/5604/1020
GO:0030307	positive regulation of cell growth	79	0.417386	1.57214	0.00823162	0.0530932	1382/3479/2335/2335/4035/3897/6422/1826/2335/3484/1946/3578/4916/4035/4323/57611/8829/6387/79594/9037/3479/23025/3373/3872/6387/6386
GO:0007610	behavior	219	0.331386	1.42859	0.00825042	0.0530932	7060/26050/3952/93145/4915/27020/1271/5179/177/2894/27306/283869/389400/590/5764/257194/1826/594857/6900/8704/2048/3643/2043/57555/116372/6863/11202/9378/22871/53616/5730/347148/4669/10752/1312/257194/6387/824/4204/84623/84197/5465/5176/434/3815/2760/6387/8772
GO:2000181	negative regulation of blood vessel morphogenesis	61	0.438984	1.59112	0.00826446	0.0530932	7060/3339/3273/1969/2658/5764/285/57556/350/11005/9723/4879/4204/7010/5176/5617/11061
GO:0009617	response to bacterium	336	-0.241072	-1.26632	0.00830565	0.0532096	5743/1267/1667/245934/414325/3934/133/1991/5599/10935/4025/140596/338339/114609/306/84868/5594/836/650/5595/4069/29110/3586/2697/387/9572/2634/5996/3717/718/25818/6039/6714/7292/3148/6590/54658/929/4793/3240/55576/6364/1432/7079/129530/8106/3557/9450/718/1672/11145/3001/3055/722/2643/6714/7133/130120/6223/7133/1437/11096/3627/6156/10288/929/5972/116842/3507/80740/3497/27063/1401/56833/9636/4283/4…
GO:0001954	positive regulation of cell-matrix adhesion	25	0.564243	1.70759	0.00842886	0.0538493	4653/3273/6422/2041/8829/7010/948/6370/916/56477/5795
GO:0009968	negative regulation of signal transduction	493	0.287608	1.32111	0.00845437	0.0538631	8788/6424/8788/114899/7837/3479/115908/135228/4854/655/114990/4653/219699/3273/3488/3486/1969/7077/652/10076/1893/4179/4035/389400/2817/5802/57045/869/6422/55179/2192/1280/4920/3484/1280/2048/56624/91851/3489/54829/3480/4681/7099/5998/11197/57556/4038/4035/2621/55366/64388/4323/8717/3303/8829/27330/83999/8874/27250/219699/65989/6091/6387/50515/182/5713/375567/6586/79594/355/147111/10114/9125/5489…
GO:0034470	ncRNA processing	40	-0.439852	-1.62947	0.00849377	0.0539073	79650/115939/6741/3181/51119/6201/80324/3028/27292/4809/6223/3735/4086
GO:0016101	diterpenoid metabolic process	51	0.462297	1.62614	0.00850805	0.0539073	1382/3339/337/4035/2817/5950/4035/126/1109/127/55937/128/1956/220/231/9672/10170/124/2719
GO:0051028	mRNA transport	36	-0.453887	-1.63354	0.00887902	0.0560659	11269/29072/1660/1984/29118/8658/55110/91746/10482/55308/3297/57097/11338/29107/9984/3181/6431/3178/8106/1070/55916/6432/9785/7919/9908
GO:0045669	positive regulation of osteoblast differentiation	34	0.514984	1.67156	0.00889736	0.0560659	3479/115908/655/654/652/255743/182/8840/3479/8626/3572
GO:0040008	regulation of growth	295	0.309306	1.3704	0.00902778	0.0566899	1382/3952/3479/2690/3273/3488/10512/3486/2335/22883/652/54910/2658/2260/2335/4035/92304/5802/8455/3897/6422/8425/65078/1826/2335/3484/825/1946/3578/3643/4916/56920/5950/57556/4035/2621/4323/58189/57611/81621/3303/8829/8607/9723/4879/51147/6387/2261/6586/8751/79594/3481/5465/9037/3479/3458/23025/3373/3872/323/6387/6386
GO:0022037	metencephalon development	37	0.498866	1.65136	0.00904554	0.0566899	1272/1152/54910/5802/8455/869/5764/8704/4669/4204/5781/916/5604/1020
GO:0060562	epithelial tube morphogenesis	116	0.374953	1.49461	0.00910552	0.0569111	5979/5754/115908/655/3371/1969/3371/652/23129/3371/54910/2658/3371/3371/10653/255743/1948/6422/2043/3371/55366/8549/4323/8829/9723/6692/2022/1436/1856/8915/6469/2246/94/64399/83605/7124/4851/3371/9353/8289/51684/3371/2719/4233/388
GO:0045730	respiratory burst	20	-0.558883	-1.71708	0.00925475	0.0576875	5880/5879/3055/5223/6223/56833/4353/3929/3493
GO:0042246	tissue regeneration	39	0.492529	1.64613	0.00932546	0.0579716	3479/10631/5738/2934/2934/2027/5764/3484/825/10404/8751/3479
GO:0044419	interspecies interaction between organisms	386	-0.231747	-1.23385	0.00938086	0.0581592	29992/3303/8091/5478/3949/5295/80329/1499/6233/25978/7040/6908/6046/302/10332/64581/975/3329/2494/10241/972/29992/1667/7458/414325/665/282617/7150/8562/1991/890/7329/6885/8732/9984/2219/10910/5594/6500/3625/8542/5595/4312/4069/29110/90480/5439/387/5692/80328/6741/6191/5806/7037/6188/6201/5879/5068/2885/3456/3178/7518/3159/7529/6714/6590/8666/1072/998/1949/6355/6780/7791/8673/3855/64708/29992/5481…
GO:1902991	regulation of amyloid precursor protein catabolic process	22	0.574576	1.6998	0.00944351	0.0583906	3479/177/274/2043/10418/10972/3479/3458/23025/3459
GO:0090305	nucleic acid phosphodiester bond hydrolysis	68	-0.362004	-1.51998	0.00956023	0.0588534	51013/4361/328/3297/338879/11284/3146/6038/6233/51010/53918/64802/196513/5810/6419/836/79650/9131/2237/283/2072/142/6039/3148/142/6036/5395/246243/23644/10146/5111
GO:0010466	negative regulation of peptidase activity	166	0.347767	1.45405	0.00956938	0.0588534	1293/340267/3730/135228/3273/7077/1893/10653/80760/84651/1473/5104/1378/327657/5267/274/3698/1474/643394/866/1470/10047/2621/720/58189/1471/27344/11005/3827/5275/149708/6692/117584/5176
GO:1904645	response to amyloid-beta	28	0.541834	1.67418	0.00966345	0.0591166	176/4060/2331/4958/51449/633/7263/3373/23417/11081/1463
GO:0044273	sulfur compound catabolic process	28	0.542668	1.67676	0.00966345	0.0591166	3479/4322/177/4313/4035/2043/3480/7099/4035/3479/948/7412/4318/599/1020
GO:0030902	hindbrain development	46	0.466887	1.61045	0.0101041	0.0616488	655/1272/1152/54910/5802/8455/869/5764/8704/4669/4204/5781/6469/916/5604/1020
GO:0002455	humoral immune response mediated by circulating immunoglobulin	40	-0.436417	-1.61674	0.0101925	0.0620242	714/718/729/718/722/727/720/3507/3497/1401/4049/2213/727/51279/727/325/717/735/3493
GO:0031345	negative regulation of cell projection organization	89	0.395798	1.5204	0.0105585	0.0640821	3273/10512/1809/54910/4035/5802/1948/65078/2048/2043/56920/57556/4038/4035/56963/11202/22871/8829/83999/9723/9037/84894
GO:0050807	regulation of synapse organization	122	0.368554	1.48058	0.0106045	0.0641273	26050/4915/23768/6092/266727/57408/22883/64084/22865/23767/5802/869/5764/139065/1946/2048/2043/4916/57555/4038/11202/9378/22871
GO:0001960	negative regulation of cytokine-mediated signaling pathway	26	0.550325	1.68403	0.010656	0.0641273	7837/1893/2621/6091/6586/79594/117584/7850/260434
GO:1903035	negative regulation of response to wounding	60	0.439255	1.58742	0.0106603	0.0641273	2191/135228/3273/177/5802/65078/5328/2043/56963/11202/350/58189/83999/3827/308/5624
GO:0071774	response to fibroblast growth factor	84	0.40262	1.53102	0.0106772	0.0641273	3730/64094/23768/10631/27020/3371/3371/3371/2260/3371/3371/2817/23767/6422/1277/9365/3371/2002/2261/5741
GO:0048704	embryonic skeletal system morphogenesis	24	0.562979	1.69042	0.0107999	0.0646958	655/652/1280/1280/4323/50515/3373/4325
GO:0061844	antimicrobial humoral immune response mediated by antimicrobial peptide	47	-0.397658	-1.53639	0.0110917	0.0661571	5068/25818/6039/5968/1672/130120/6223/3627/6156/4283/5967/6373/10578
GO:2001021	negative regulation of response to DNA damage stimulus	29	-0.471763	-1.61645	0.0111223	0.0661571	960/596/11200/972/7178/24144/637/3297/8091/51499/972/9984/6188/2072/56893/6591/84309/7919
GO:0044331	cell-cell adhesion mediated by cadherin	22	0.572238	1.69288	0.0111298	0.0661571	1003/654/10076/1015/222256/1001
GO:0098773	skin epidermis development	43	0.47621	1.62049	0.0111836	0.0663057	135228/3488/114803/1896/4038/1001/55366/8549/8717/11005/80326/3872/8626/6469/1956/7124/4851
GO:0035690	cellular response to drug	155	-0.288975	-1.3936	0.011236	0.0664453	11200/1728/25/284996/3066/9181/7431/1956/6770/58530/983/8877/10891/10105/6647/1978/1644/1399/328/3297/5603/567/7295/8091/4314/375790/57463/1499/7040/2350/5743/3934/6001/5141/890/140596/5594/5595/5728/3586/10276/5562/7037/9131/6188/3184/3178/6714/6354/54658/2168/2770/969/5831/6714/7157/1080/1017/59338/5972/55151/56833/5111/7184/7037/94274/3326
GO:0071695	anatomical structure maturation	67	0.426578	1.56705	0.0113405	0.066892	7059/5979/1003/3952/3479/4653/4313/6900/9331/1001/11005/2261/4204/5741/8578/3479/4897/94/1649/718/712/26047
GO:0001938	positive regulation of endothelial cell proliferation	56	0.445806	1.59233	0.0113807	0.0669576	7060/654/652/2658/2260/1893/2324/8829/5335/8742/6387/7010/9037/10000/6387/8828/7423/94
GO:0010951	negative regulation of endopeptidase activity	160	0.345234	1.43571	0.0114271	0.0670599	1293/340267/3730/135228/3273/7077/10653/80760/84651/1473/5104/1378/327657/5267/274/3698/1474/643394/866/1470/10047/2621/720/58189/1471/27344/11005/3827/5275/149708/6692/117584/5176
GO:0061383	trabecula morphogenesis	24	0.560603	1.68329	0.0114749	0.0671691	7059/655/4313/6422/1277/5950/1101/7010/2022
GO:0010212	response to ionizing radiation	59	-0.373113	-1.52113	0.0115924	0.0675507	836/10276/5562/2885/142/7518/6354/142/1432/2547/6591/3428/7157/1026/3627/3735/1936/3428/79840/57817
GO:0033273	response to vitamin	48	0.455967	1.58476	0.0115995	0.0675507	3952/10631/655/3371/5179/2934/2934/3371/3371/3371/3371/590/5251/6422/5764/1277/3371/2621/249/5741
GO:0034332	adherens junction organization	65	0.42306	1.54893	0.0116279	0.0675507	1003/4653/3273/654/23705/4035/6422/1946/1015/222256/4035/1001/4323/8829/8874/7010/88/253559
GO:0001843	neural tube closure	32	0.511215	1.63227	0.0119086	0.0690075	5754/115908/652/54910/10653/6422/6692/1856/8915
GO:0030162	regulation of proteolysis	387	0.29214	1.32297	0.0120643	0.0697348	1293/340267/3730/84168/5118/135228/3273/2934/10541/2335/7077/2934/177/2619/2335/1893/4179/10653/80760/8738/84651/1473/5104/8425/1378/327657/2192/5267/2335/825/274/3698/6900/7123/2043/1380/1474/643394/866/10418/1470/10047/2621/444/720/4323/58189/1471/57333/8717/3303/27344/11005/6091/3827/5275/715/369/149708/79594/1612/6341/355/5199/6692/117584/5176/3458/8626/197/81494/8772/22861/6386/7850/8795/891…
GO:0045087	innate immune response	472	-0.222468	-1.2108	0.0123457	0.0711826	348/817/3902/816/10621/567/3813/3385/5294/330/3125/3146/5566/3303/8808/3135/10197/5469/80329/57402/4068/6233/7040/2220/282618/113277/5170/57126/6356/10332/5770/64581/3329/7353/10241/7409/1667/3958/245934/3934/3659/10084/282617/3594/55614/815/140596/6885/92747/338339/2219/3441/114609/84868/6500/8542/3444/8942/29110/3848/5894/5692/80328/3664/9572/714/5806/2634/3452/3717/6368/3456/718/729/6039/6714/…
GO:0016241	regulation of macroautophagy	54	-0.382875	-1.52611	0.0124481	0.0715943	5566/3565/826/57103/10241/5049/10193/665/5599/6885/836/5595/29110/5562/9559/27429/56893/7345/823/2773/7157/29978
GO:0010812	negative regulation of cell-substrate adhesion	32	0.509453	1.62664	0.0125523	0.0720139	10631/4653/4035/2192/1277/1946/285/4035/4323/9723/182/8751
GO:0050922	negative regulation of chemotaxis	42	0.47357	1.60599	0.0126896	0.0726207	6092/3273/10512/54910/285/4681/56920/57556/8829/9723/6091/9037/10500/10505/4851/8482/9353
GO:0048863	stem cell differentiation	106	0.37448	1.47898	0.0129485	0.073919	5979/655/1636/10512/2335/652/54910/2335/4254/590/6422/5764/2335/56920/57556/8829/9723/182/5713/80326/9037/3815/8626/8828/1947/6469/10500/2066/10505/5710/4851/2/8482/5690/9965
GO:0016236	macroautophagy	93	-0.327387	-1.44575	0.0130814	0.0744934	3162/140735/7157/23557/81876/23710/51534/4077/64121/9517/5899/27183/23673/11337/27243/5566/3565/25978/826/11345/57103/23192/10241/5049/10193/665/5599/6885/836/5595/1459/29110/5562/9559/27429/6714/56893/8673/7345/9342/823/2773/6714/7157/29978
GO:0071229	cellular response to acid chemical	75	0.408052	1.52269	0.0132146	0.0750666	5979/1291/5754/3952/4915/3371/3371/3371/3371/3371/4313/1281/6422/1277/4916/3371
GO:0034655	nucleobase-containing compound catabolic process	215	-0.258125	-1.29539	0.0133333	0.075555	3303/10591/10197/79077/6233/55147/4904/51010/53918/2023/57103/64802/1267/51816/196513/2668/7498/55149/5141/56953/27257/6419/10605/114609/836/2931/10924/3315/5692/6741/5562/6191/9131/6188/2237/6201/3184/6039/7529/953/4670/3148/38/6036/1432/5150/2646/5224/5721/7534/246243/4521/23435/5223/7133/7157/6223/7133/6156/23644/1656/3303/53343/11165/6136/7378/6193/1890/60489/1854
GO:0060606	tube closure	33	0.502259	1.61536	0.0134314	0.0759242	5754/115908/652/54910/10653/6422/6692/1856/8915
GO:0014002	astrocyte development	22	0.560484	1.65811	0.0134907	0.076073	4919/177/4035/4920/7099/4035/3458/3459/6279/1956/712/7124
GO:0071482	cellular response to light stimulus	40	-0.418215	-1.54931	0.01359	0.0764461	1111/440275/5603/10988/5295/51499/208/5743/208/23173/5429/7528/2072/142/142/5481/7157/1026/5111/1387/5934
GO:0010977	negative regulation of neuron projection development	78	0.406741	1.5294	0.0136596	0.0766508	10512/1809/54910/4035/5802/1948/65078/2048/2043/56920/57556/4038/4035/56963/11202/22871/8829/83999/9723/9037/84894
GO:0000226	microtubule cytoskeleton organization	122	-0.304077	-1.41959	0.0138211	0.0772718	1213/5747/9181/3304/8850/3303/983/10403/5311/23113/29127/3837/9419/85458/2316/11337/27243/3925/1111/859/11075/6993/5590/56647/6905/3303/1499/25978/1267/4085/10263/50810/81551/140609/2931/7430/9768/387/5562/10982/51119/6188/1453/5879/22919/2288/11127/2770/1070/23172/9126/4733/1017/150465/3303/2042
GO:2000107	negative regulation of leukocyte apoptotic process	24	0.551434	1.65576	0.0138373	0.0772718	652/4254/2621/6387/10859/6387/8772/8915/5304
GO:0002009	morphogenesis of an epithelium	212	0.323706	1.39136	0.0139024	0.0774479	5979/5754/4919/115908/655/3371/3488/10512/1969/3371/652/23129/3371/54910/2658/2260/3371/3371/10653/255743/23767/1948/6422/4920/2043/5361/3371/57664/55366/8549/4323/8829/9723/161/182/5713/80326/6692/3872/2022/1436/8626/1856/8915/6469/2246/94/1956/64399/83605/7124/768/5710/4851/3371/220/9353/5690/7052/8289/51684/3371/2719/59277/4233
GO:0030324	lung development	78	0.405072	1.52312	0.0142288	0.0785646	5754/3371/3488/3371/652/3371/2260/3371/3371/5251/5764/6441/5950/3371/2324/4323/57333/84695/10247/6469/2246/1956/64399/83716/7124/5604/4851/3371/9394/3371/2719
GO:0045047	protein targeting to ER	22	-0.51019	-1.61902	0.0142366	0.0785646	6191/6188/6201/6223/6156/6136/6193
GO:0072599	establishment of protein localization to endoplasmic reticulum	22	-0.51019	-1.61902	0.0142366	0.0785646	6191/6188/6201/6223/6156/6136/6193
GO:0032526	response to retinoic acid	41	0.47176	1.59158	0.0142459	0.0785646	5979/5754/3952/3371/3371/654/3371/3371/3371/1277/4916/5950/3371
GO:0003205	cardiac chamber development	68	0.415027	1.52649	0.0142732	0.0785646	5754/6092/655/10512/652/23129/5950/8829/6091/1363/182/4634/6586/7010/2022/8828/55742
GO:0003002	regionalization	86	0.392828	1.4979	0.0143218	0.0786444	50937/6092/10512/652/2260/6422/4920/4681/2114/4038/64388/8829/6091/8626/10220/8828/1856/23509/6469/2246/64399/1649/718/712/4851/51684/2719/8313
GO:0045861	negative regulation of proteolysis	206	0.323976	1.38872	0.0144043	0.078745	1293/340267/3730/135228/3273/7077/2619/1893/10653/80760/84651/1473/5104/1378/327657/5267/274/3698/2043/1474/643394/866/1470/10047/2621/720/58189/1471/27344/11005/3827/5275/149708/6341/6692/117584/5176/197/6386/7850/26998/6469/3697/58503/4318/408187/55872/462/1293/718/153218/207/1020/256394/1469/3630/966/2
GO:0001763	morphogenesis of a branching structure	92	0.386001	1.4923	0.0144084	0.078745	655/3371/10512/1969/3371/652/23129/3371/2658/2260/3371/3371/10653/255743/6422/1305/5361/3371/55366/4323/8829/9723/6692/2022/8626/6469/2246/64399/7124/4851/3371/9353/7052/3371/2719/59277/4233
GO:0022404	molting cycle process	43	0.464423	1.58037	0.0146008	0.07942	135228/3488/114803/1896/4038/1001/55366/8549/8717/11005/80326/3872/8626/6469/1956/7124/4851
GO:0022405	hair cycle process	43	0.464423	1.58037	0.0146008	0.07942	135228/3488/114803/1896/4038/1001/55366/8549/8717/11005/80326/3872/8626/6469/1956/7124/4851
GO:0051129	negative regulation of cellular component organization	288	0.305507	1.35119	0.0146409	0.0794509	2191/1003/85477/84168/6092/3479/10631/655/4653/6418/3273/1636/2934/10512/2934/654/652/1809/54910/337/4035/5802/1948/5764/2192/65078/23075/1946/2048/2043/56920/5195/341/57556/4038/4035/56963/11202/22871/4323/1471/3303/8829/83999/664/9723/10859/79594/9037/3479/84894
GO:0051236	establishment of RNA localization	45	-0.396623	-1.51537	0.0149511	0.0809437	29072/1660/1984/29118/8658/55110/91746/10482/6741/55308/3297/57097/11338/29107/9984/10073/6741/3181/6431/3178/8106/1070/55916/6432/9785/7919/9908
GO:0061138	morphogenesis of a branching epithelium	86	0.390841	1.49032	0.0151643	0.0819054	655/3371/10512/1969/3371/652/23129/3371/2658/2260/3371/3371/10653/255743/6422/5361/3371/55366/4323/8829/9723/6692/2022/8626/6469/2246/64399/7124/4851/3371/9353/7052/3371/2719/59277/4233
GO:0045454	cell redox homeostasis	44	-0.401568	-1.52567	0.0153846	0.0829014	10130/2923/10935/9601/4025/9997/80142/51218/5880/7296/2936/56605/4353/54495/81567
GO:0014909	smooth muscle cell migration	42	0.466528	1.58211	0.0154751	0.0831945	3479/10631/1636/3488/3486/4035/5328/5361/4035/8829/8840/3479/55742
GO:0050877	nervous system process	290	0.304885	1.34949	0.0155344	0.0833193	1311/765/93145/4060/4915/53942/4919/27020/5179/177/2260/1302/590/869/5764/874/1280/594857/1277/6900/1280/8704/2048/27242/3643/4916/5950/57555/6863/1470/1001/5368/314/2202/11202/7045/9378/22871/10752/1312/3593/6387/80781/4204/53405/84197/5176/3815/2760/948/6387/11081/9369/1690/5304/4897/5575/10083/3375/10678/58503/2047/1956/4646/567/400746/26047/207/7124/1020/1393/1469/3630/64478/1414/220/5660/359…
GO:0007507	heart development	210	0.321324	1.37947	0.0156136	0.0835494	5754/176/6416/23768/6092/3479/655/5066/10512/652/23129/2260/23767/1281/1948/5764/4151/1280/1280/2050/3643/4604/4916/5950/9172/8829/27250/6091/1363/182/4634/6586/8751/7010/5465/1829/88/8048/3479/2022/8828/5781/7412/1856/55742
GO:0014068	positive regulation of phosphatidylinositol 3-kinase signaling	60	0.429548	1.55234	0.0156944	0.0837876	3952/4915/3479/4653/219699/2260/3643/3480/4916/2324/219699/7010/3479/3815/284/867/6403/653361/7124/2066/3630/2534/2688/80310
GO:0001952	regulation of cell-matrix adhesion	55	0.4363	1.5506	0.0160266	0.0853636	10631/4653/3273/4035/6422/5328/1946/4035/2041/4323/8829/9723/182/8751/7010/948/6370/94/916/56477/5795
GO:0006354	DNA-templated transcription, elongation	20	-0.533086	-1.63782	0.016074	0.0854189	9025/5440/6917/3150/6749/6908/9984/23168/5439/55193/902/23476/7919
GO:0050678	regulation of epithelial cell proliferation	160	0.339355	1.41126	0.0162519	0.0859546	7060/3952/3479/135228/654/652/2658/2260/1893/1948/6422/5764/9255/2324/1001/350/58189/8829/5335/8742/6091/6387/7010/9037/3479/5176/3373/8626/10000/6387/8828/5617/11061/10247/6469/7423/2246/90070/1030/94/1956/567/7049/207/7124
GO:0061061	muscle structure development	220	0.319219	1.37634	0.0162779	0.0859546	1311/1293/50937/6416/93145/3479/5738/1271/3488/3486/652/54910/2260/91653/255743/2817/92304/1281/1948/825/274/93185/3908/4604/5950/9172/4323/27250/824/182/43/4204/4634/3481/5465/88/8048/3479/3815/2022/1073/1489/6469/6525/2047/92737/4283/338773/1649/7049/1293/57462/207/7124/1020/2066/4851/8740/84466/8289/8572/2323/9444
GO:0006605	protein targeting	120	-0.297084	-1.37897	0.0162866	0.0859546	6233/51125/79778/3329/92609/208/665/26063/10755/208/2931/1459/55670/5562/6191/2064/5880/6188/6201/27429/7529/7534/3417/373156/64108/6223/79683/6156/9049/6136/6193/1610/80273/3320
GO:0050657	nucleic acid transport	44	-0.399845	-1.51913	0.0165242	0.0867112	29072/1660/1984/29118/8658/55110/91746/10482/6741/55308/3297/57097/11338/29107/9984/10073/6741/3181/6431/3178/8106/1070/55916/6432/9785/7919/9908
GO:0050658	RNA transport	44	-0.399845	-1.51913	0.0165242	0.0867112	29072/1660/1984/29118/8658/55110/91746/10482/6741/55308/3297/57097/11338/29107/9984/10073/6741/3181/6431/3178/8106/1070/55916/6432/9785/7919/9908
GO:0045785	positive regulation of cell adhesion	237	0.313332	1.36136	0.0165428	0.0867112	5979/90187/64094/151887/3952/3479/655/4653/5212/133584/3273/2335/177/10076/30835/2335/4179/255743/1948/6422/5764/2335/2041/9402/8829/8874/3593/6387/10859/10085/375567/8784/7010/3481/55423/3479/3458/3373/948/6387/8772/6370/5781/7412/80380/8915/3572/284/1947/6469/8784/64115/916/56477/3685/5795/9780/84807/207/7124/942/3689/566/8767/3570/3593/8740/7052
GO:0016032	viral process	336	-0.233032	-1.22409	0.0166113	0.0868728	4340/10482/8724/9798/51534/6741/6774/26762/3304/8850/7431/1956/11168/3303/983/3426/3837/1949/27183/3932/302/222537/4088/6895/7337/10018/3550/5440/4361/27243/6464/4792/8764/339390/440275/6993/348/567/29992/3303/8091/5478/3949/5295/80329/1499/6233/25978/7040/6908/6046/302/10332/975/3329/2494/10241/972/29992/7458/665/282617/7150/8562/890/7329/6885/8732/2219/5594/6500/5595/4312/29110/90480/5439/387/5…
GO:1905114	cell surface receptor signaling pathway involved in cell-cell signaling	220	0.318487	1.37318	0.0167638	0.0874722	6424/5754/4919/115908/4653/652/10076/1990/4035/869/6422/1277/4920/3484/1896/3489/57555/11197/4038/4035/1001/57664/192669/55366/8549/9378/22871/8607/83999/161/1363/5713/80326/4204/9037/147111/8840/54894/7301/1856/81847/6469/129293/1956/1649/3487/718/207/1020/5710/4851/5336/25805/27123/7316/5690/27122/26523/54413/2719/865/8313/4233/10458
GO:0042987	amyloid precursor protein catabolic process	23	0.554761	1.65349	0.0171544	0.0891301	3479/177/274/2043/10418/10972/3479/3458/23025/3459
GO:0050803	regulation of synapse structure or activity	125	0.355882	1.4352	0.0171595	0.0891301	26050/4915/23768/6092/266727/57408/22883/64084/22865/23767/5802/869/5764/139065/1946/2048/2043/4916/57555/4038/11202/9378/22871
GO:0032269	negative regulation of cellular protein metabolic process	425	0.283471	1.29066	0.0172147	0.0891301	1293/340267/3730/135228/655/6418/3273/3488/3486/7077/652/2619/1893/10653/80760/84651/1473/5104/6422/5764/1378/327657/2192/5267/23075/825/274/3698/2165/2048/2043/3480/1474/4916/7099/5998/643394/866/1470/10047/57556/2167/2621/2041/192669/720/58189/1471/8570/3303/27330/27250/27344/11005/3827/5275/149708/1612/6341/10114/9125/6692/117584/5176/1719/3458/2022/10236/197/6386/7850/260434/1846/284/10247/26…
GO:0006721	terpenoid metabolic process	55	0.430998	1.53176	0.0172362	0.0891301	1382/3339/337/4035/2817/5950/4035/126/1109/127/55937/128/1956/220/231/9672/10170/3157/124/2719
GO:1902850	microtubule cytoskeleton organization involved in mitosis	42	-0.403191	-1.51909	0.0175042	0.0902723	8658/3303/891/3303/11200/1213/9181/3304/3303/10403/29127/3837/2316/27243/3925/6993/56647/6905/3303/25978/4085/387/51119/2770/23172/9126/4733/3303
GO:0097366	response to bronchodilator	20	-0.529768	-1.62763	0.0175353	0.0902723	3066/3251/6647/54583/4314/6001/890/5999/9131/3184/5020/1017
GO:0090150	establishment of protein localization to membrane	87	-0.325535	-1.42079	0.0176305	0.0903495	604/10403/10891/55869/3550/4361/1111/817/11284/25842/1499/7040/8550/4085/2641/5599/6419/23168/8971/5594/140609/3006/5595/8550/3181/408/2237/8260/3184/2072/142/3178/3159/6714/142/6591/6714/7157/23476
GO:0033044	regulation of chromosome organization	87	-0.325195	-1.4193	0.0176305	0.0903495	5599/208/2810/26088/55670/6191/2064/6188/25837/6201/7529/7534/64108/7157/6223/79683/6156/112755/6136/6193/3875/3320/3002
GO:0032479	regulation of type I interferon production	53	-0.374757	-1.48814	0.0176678	0.0903495	5440/4361/10621/3146/1499/3329/7353/3659/10084/114609/84868/29110/3586/7528/3148/929/2547/3428/929/9111/23586/27297/3428/9636/1387/6772
GO:0003206	cardiac chamber morphogenesis	55	0.429594	1.52677	0.0178409	0.0910329	6092/655/10512/652/5950/8829/6091/1363/182/4634/6586/7010/2022/8828/55742
GO:0021954	central nervous system neuron development	33	0.490948	1.57898	0.0179085	0.091176	9201/3952/4915/6092/6900/2048/2043/9331/8829/6091/8828/1009/2047/1020/9353
GO:0044270	cellular nitrogen compound catabolic process	237	-0.249757	-1.26219	0.0180505	0.091588	10197/79077/6233/55147/4904/51010/53918/2023/57103/64802/1267/51816/196513/2668/7498/55149/5141/56953/27257/6419/10605/114609/23475/836/2931/8942/10924/3315/5692/6741/5562/6191/9131/6188/2237/6201/3184/5447/6039/7529/953/4670/3148/54658/38/6036/1432/5150/2646/5224/5721/7534/246243/4521/23435/5223/7133/7157/6223/7133/6156/23644/1656/3303/53343/11165/6136/7378/6193/1890/60489/1854
GO:0002431	Fc receptor mediated stimulatory signaling pathway	42	-0.401028	-1.51094	0.0180689	0.091588	5594/5595/5879/2885/6714/998/3055/919/6714/10666/2213/3320/3326
GO:0007052	mitotic spindle organization	34	-0.432797	-1.53664	0.0183288	0.0926597	8658/3303/891/3303/11200/1213/3304/3303/10403/29127/3837/2316/27243/3925/56647/6905/3303/25978/387/51119/2770/23172/9126/4733/3303
GO:0006839	mitochondrial transport	72	-0.340389	-1.44804	0.0183607	0.0926597	3303/3303/83733/7157/596/522/6774/10971/3303/10105/10018/637/6993/131118/3303/79778/3329/92609/7533/1267/665/815/5599/2810/2931/1459/5562/5880/26128/27429/7529/7534/7157/9551/9049/1329/3303/80273/3320/3002
GO:0010594	regulation of endothelial cell migration	89	0.37931	1.45707	0.0186163	0.0937446	64094/3273/1969/652/2658/2260/5764/285/2324/350/8829/5335/4204/7010/9037/5176/10000/8828/284/5547/2246/94/506/207/4851/9353
GO:0030323	respiratory tube development	79	0.400231	1.50752	0.018734	0.094132	5754/3371/3488/3371/652/3371/2260/3371/3371/5251/5764/6441/5950/3371/2324/4323/57333/84695/10247/6469/2246/1956/64399/83716/7124/5604/4851/3371/9394/3371/2719
GO:0044272	sulfur compound biosynthetic process	81	0.391364	1.48176	0.0188573	0.0944826	176/4060/2331/27306/4958/8704/633/3340/9331/26035/2947/50515/10090/23417/47/11081/51363/284/83539/10678/1463/55256/2944
GO:0010657	muscle cell apoptotic process	35	0.479753	1.57061	0.0188857	0.0944826	126393/6416/3479/655/350/27250/664/3593/824/3479/3458
GO:0034637	cellular carbohydrate biosynthetic process	32	0.493651	1.57619	0.0189894	0.0945907	3952/3479/54928/3340/3643/374907/2135/5741/3481/3479/10678/207/283871/3630/231/5236
GO:0043506	regulation of JUN kinase activity	32	0.493822	1.57673	0.0189894	0.0945907	6416/177/6422/4920/2043/27250/79594/10114/1856
GO:0045926	negative regulation of growth	117	0.357118	1.42667	0.0191847	0.0953168	3273/3488/10512/652/54910/2658/92304/5802/6422/65078/56920/5950/57556/58189/3303/8829/9723/4879/51147/2261/6586/8751/79594/5465/9037/3373/323
GO:0001707	mesoderm formation	25	0.532953	1.61289	0.0192178	0.0953168	655/1969/652/2260/57045
GO:0006486	protein glycosylation	94	0.376867	1.46271	0.0194948	0.0961404	57452/152002/30815/84892/118430/53947/8704/28/374907/2135/9331/143888/84197/84750/4242/23509/51301/8128/2530/7423/957/10678/81849/51172/6388/25834/55624/4582/11282/8707/9215/11253/7903/10690/283464
GO:0043413	macromolecule glycosylation	94	0.376867	1.46271	0.0194948	0.0961404	57452/152002/30815/84892/118430/53947/8704/28/374907/2135/9331/143888/84197/84750/4242/23509/51301/8128/2530/7423/957/10678/81849/51172/6388/25834/55624/4582/11282/8707/9215/11253/7903/10690/283464
GO:0001974	blood vessel remodeling	23	0.546775	1.62968	0.0195089	0.0961404	3273/1636/10512/633/2324/1471/182
GO:0001657	ureteric bud development	41	0.460418	1.55332	0.0198204	0.0970532	5979/6092/655/652/2260/255743/6422
GO:0072163	mesonephric epithelium development	41	0.460418	1.55332	0.0198204	0.0970532	5979/6092/655/652/2260/255743/6422
GO:0072164	mesonephric tubule development	41	0.460418	1.55332	0.0198204	0.0970532	5979/6092/655/652/2260/255743/6422
GO:0030111	regulation of Wnt signaling pathway	139	0.34609	1.4189	0.0198864	0.09717	6424/5754/115908/10076/4035/6422/1277/4920/3484/1896/3489/11197/4038/4035/1001/57664/55366/8549/8607/83999/5713/9037/147111/8840/54894/1856/81847/6469/129293/1956/1649/3487/5710/4851/25805/27123/5690/27122/2719/865/8313/27120/5071/5694/374946/5698/284654/5691/5686/1457/5717/7097/5494
GO:1903747	regulation of establishment of protein localization to mitochondrion	36	-0.425714	-1.53214	0.0199778	0.0974104	79778/7533/665/5599/2810/2931/1459/5562/5880/27429/7529/7534/7157/3002
GO:0030574	collagen catabolic process	31	0.497732	1.57634	0.0200712	0.0976594	2191/9902/1306/4322/4313/1305/4323/1471/8751/1508/4325/5653/1520/4318/64115
GO:0007017	microtubule-based process	159	-0.273759	-1.32456	0.0205033	0.0993814	83657/11200/25/1213/5747/9181/3304/8850/3303/983/10403/5311/23113/29127/3837/9419/85458/6647/2316/11337/27243/3925/1111/859/11075/6993/5590/56647/6905/3303/1499/25978/1267/4085/10263/50810/81551/55614/83658/7411/140609/2931/7430/9768/3315/387/5562/2064/10982/51119/6188/1453/5879/22919/2288/998/11127/2770/7345/1070/23172/9126/66000/4733/1017/150465/3303/2042
GO:0050680	negative regulation of epithelial cell proliferation	57	0.421006	1.51004	0.0205113	0.0993814	135228/652/2658/1948/6422/5764/9255/350/58189/6091/5176/5617/11061/10247/1030/94/567/7049/7124
GO:0006403	RNA localization	55	-0.367355	-1.47401	0.020649	0.0998387	51010/57097/11338/29107/24148/9984/10073/6741/29974/7528/3181/6431/3178/8106/1070/55916/6432/9785/7919/9908
GO:2000146	negative regulation of cell motility	130	0.351451	1.42919	0.0208279	0.100493	3273/3488/3486/1809/10076/2658/10653/4035/1281/6422/5764/2192/285/4681/4035/2041/350/6091/6387/182/4204/8751/9466/5176/2022/6387/6370/6469/94/56477/5795/207/2066/4851/9353/5801
GO:0050684	regulation of mRNA processing	31	-0.447333	-1.55411	0.0209096	0.100533	1153/708/10659/9588/10284/79811/10768/9904/2332/23210/1660/221662/891/91746/3190/3297/11338/23543/10262/6434/3181/6431/3178/6626/8106/6432
GO:0010660	regulation of muscle cell apoptotic process	34	0.480824	1.56069	0.0209724	0.100533	126393/6416/3479/655/350/27250/664/3593/824/3479/3458
GO:0050730	regulation of peptidyl-tyrosine phosphorylation	163	0.334157	1.3937	0.0209808	0.100533	7060/3952/4915/3479/1272/2690/3273/1636/116379/654/4254/6422/1946/2043/4038/2621/8829/3593/2261/8784/3481/3479/3815/3458/1436/948/5781/1856/1489/3572/284/8784/133396/867/90070/653361/1956/916/5795/7124/2066/3689/9244/8767/3570/3593
GO:0048246	macrophage chemotaxis	26	-0.470952	-1.5649	0.0210105	0.100533	3958/2185/5595/4192/1432/1435/727/3735/56833/6288/727/727
GO:0032481	positive regulation of type I interferon production	32	-0.442791	-1.54935	0.0211082	0.100791	5440/4361/10621/3146/1499/3329/3659/10084/29110/3148/929/2547/3428/929/23586/27297/3428/1387/6772
GO:0001889	liver development	59	-0.360714	-1.47058	0.0213545	0.101171	5469/64841/7040/255738/1459/5009/3586/7448/3184/4192/54658/38/5111/5967/7919/57817/2267
GO:0061008	hepaticobiliary system development	59	-0.360714	-1.47058	0.0213545	0.101171	5469/64841/7040/255738/1459/5009/3586/7448/3184/4192/54658/38/5111/5967/7919/57817/2267
GO:0045596	negative regulation of cell differentiation	285	0.301134	1.33129	0.0213556	0.101171	3479/10631/152330/4854/655/114990/10541/3488/10512/652/1809/54910/4035/1281/5802/57045/1948/6422/5764/2192/65078/6900/1946/2048/2043/4916/7099/56920/57556/4038/4035/56963/2202/11202/22871/8829/83999/27250/9723/10859/182/4204/5741/5465/9037/8840/3479/84894/3458/114770/8626/84695/10220/1041/8993/6469/10500/3375/94/4318/2047/1956/3638/567/3685/338773/1649/84807/7124/2662/1020/2066/10505/4851/8482/93…
GO:0048009	insulin-like growth factor receptor signaling pathway	20	0.559047	1.6218	0.0213632	0.101171	3479/2690/3488/3486/3484/3489/3480/1001/3479/3487/57462/207
GO:0050679	positive regulation of epithelial cell proliferation	103	0.366263	1.44029	0.0214324	0.101291	7060/3479/654/652/2658/2260/1893/6422/5764/2324/1001/8829/5335/8742/6387/7010/9037/3479/3373/8626/10000/6387/8828/6469/7423/2246/90070/94/1956
GO:0045995	regulation of embryonic development	40	0.457255	1.53825	0.0219407	0.103481	5754/3479/655/652/2260/6422/3908/3643/27330/3479/1856/6469
GO:0021872	forebrain generation of neurons	20	0.55565	1.61195	0.0220414	0.103633	6092/2260/6900/8829/6091/1436/8828/567/2066/9353
GO:0030308	negative regulation of cell growth	93	0.378273	1.4647	0.0220629	0.103633	3273/10512/54910/2658/92304/5802/6422/65078/56920/57556/58189/3303/8829/9723/4879/6586/8751/79594/5465/9037/3373/323
GO:0035567	non-canonical Wnt signaling pathway	66	0.404512	1.48364	0.0221574	0.103866	6424/5754/4919/115908/4653/6422/4920/57664/192669/161/5713
GO:0007612	learning	58	0.420761	1.51344	0.0223015	0.104329	4915/27020/590/5764/594857/6900/8704/2048/3643/6863/9378/1312/4204/3815
GO:0035767	endothelial cell chemotaxis	21	0.549378	1.61179	0.0223502	0.104345	64094/3273/2260/8829/9037/2246/4851/4233/7422
GO:0009411	response to UV	57	-0.359646	-1.44886	0.023199	0.108089	3150/1111/440275/5603/4436/5295/8491/51499/5743/1991/5599/5429/836/9768/5562/7528/2237/2072/142/142/5481/7157/1026/5111/1387/5934
GO:1905521	regulation of macrophage migration	24	-0.474486	-1.5382	0.023541	0.109461	4485/1652/26228/928/975/2185/5595/4192/1432/1435/727/3735/56833/727/727
GO:0021510	spinal cord development	32	0.484203	1.54602	0.0238172	0.110483	161357/6092/5212/266727/5802/5764/84695/10220/6469/207/4851/51684/374946/54567/7436
GO:0042303	molting cycle	45	0.441513	1.5189	0.0239044	0.110483	135228/3488/114803/1896/4038/1001/55366/8549/8717/11005/80326/3872/8626/6469/1956/7124/4851
GO:0042633	hair cycle	45	0.441513	1.5189	0.0239044	0.110483	135228/3488/114803/1896/4038/1001/55366/8549/8717/11005/80326/3872/8626/6469/1956/7124/4851
GO:0021536	diencephalon development	20	0.552566	1.603	0.024076	0.111054	652/5764/8829/9037/8828/6469/26047
GO:0070085	glycosylation	96	0.369935	1.43795	0.0241692	0.111261	57452/152002/30815/84892/118430/53947/8704/28/374907/2135/9331/143888/84197/84750/4242/23509/51301/8128/2530/7423/957/10678/81849/51172/6388/25834/55624/4582/11282/8707/9215/11253/7903/10690/283464
GO:0042982	amyloid precursor protein metabolic process	30	0.488693	1.53686	0.0244698	0.112421	3479/177/274/2043/10418/43/10972/3479/3458/23025/3459/5653/7124/102
GO:0030501	positive regulation of bone mineralization	21	0.544657	1.59794	0.0250593	0.1149	655/654/652/5764/9365/5741
GO:0003158	endothelium development	58	0.413917	1.48882	0.0252751	0.115659	1003/654/652/2658/5802/5764/8829/2947/182/80781/5624/2022/11061/2246/80274/94/83605/7124/4851
GO:0072073	kidney epithelium development	55	0.418358	1.48684	0.0254007	0.115978	5979/6092/655/652/2260/255743/1948/6422/2043/55366/182
GO:0031396	regulation of protein ubiquitination	66	-0.342811	-1.4299	0.0254453	0.115978	3304/10273/3303/8877/55869/7337/330/3303/79444/5601/27338/11338/84259/4085/2931/5728/6188/408/6201/9529/55208/329/3300/150684/9111/3303/9636/3320/3326
GO:0070646	protein modification by small protein removal	90	-0.315525	-1.38646	0.0256593	0.116723	5682/5687/5685/7157/5720/9101/10617/83737/84142/8724/8850/983/57646/4088/5683/4792/330/10197/6233/8900/7353/79589/890/57559/6885/27005/5728/387/5692/7528/329/64708/6472/7345/5721/23172/9817/9817/7157/1080/23586/4086
GO:1903749	positive regulation of establishment of protein localization to mitochondrion	29	-0.450508	-1.54363	0.0257836	0.117057	79778/7533/5599/2810/2931/1459/5562/5880/27429/7529/7534/7157/3002
GO:0038094	Fc-gamma receptor signaling pathway	41	-0.393983	-1.47244	0.0259447	0.117289	338339/5594/5595/5879/2885/6714/998/3055/919/6714/2213/3320/3326
GO:0045667	regulation of osteoblast differentiation	61	0.406286	1.4726	0.025974	0.117289	3479/115908/655/3488/654/652/255743/57045/6422/182/8840/3479/8626/3572/338773/7124/2662/4851/3570/51684/8313/1051
GO:0042339	keratan sulfate metabolic process	24	0.525225	1.57706	0.0259872	0.117289	176/4060/2331/4958/8704/9331
GO:0021885	forebrain cell migration	21	0.542756	1.59236	0.0260752	0.117308	6900/8829/6091/6387/84750/6387/7301/8828/1956/1020/9353
GO:0016579	protein deubiquitination	87	-0.315999	-1.37917	0.0260931	0.117308	5682/5687/5685/7157/5720/9101/10617/83737/84142/8724/8850/983/57646/4088/5683/4792/330/10197/6233/8900/7353/79589/890/57559/6885/27005/5728/387/5692/7528/329/6472/7345/5721/23172/9817/9817/7157/1080/23586/4086
GO:0099068	postsynapse assembly	25	0.521654	1.5787	0.026298	0.117999	5802/869/2048/4916/57555/4038/9378/22871/26045/5789
GO:0034308	primary alcohol metabolic process	36	0.46601	1.53228	0.0265625	0.118954	3479/654/5950/27284/126/3479/1109/127/128/220/231/27122/27163/10170/124/2819/221
GO:0042100	B cell proliferation	57	-0.356113	-1.43463	0.026862	0.120063	596/23495/3449/972/25/11314/695/952/604/3442/3574/3558/3565/975/3329/972/970/3441/114609/836/3444/3586/7037/3452/3456/3467/1026/7037/2213/51237
GO:0014066	regulation of phosphatidylinositol 3-kinase signaling	72	0.391386	1.45254	0.0270348	0.120502	3952/4915/3479/4653/219699/2260/3643/3480/4916/2324/219699/7010/3479/3815/284/957/867/6403/653361/1956/7124/2066/3630/2534/2688/80310
GO:0008037	cell recognition	87	0.374687	1.43185	0.0270647	0.120502	81035/6092/152330/27020/30835/23705/30815/55118/1826/6900/2048/27242/2043/3543/50863/8829/4978/6091/50863/53340/9037/375033/948/2220/26998/4897
GO:0060761	negative regulation of response to cytokine stimulus	28	0.502171	1.55163	0.0273242	0.121423	7837/1893/2621/6091/6586/79594/117584/7850/260434
GO:0006956	complement activation	58	-0.353898	-1.43317	0.0274558	0.121745	3848/7448/714/718/729/718/722/727/629/720/3507/3497/1401/727/51279/727/8547/325/717/735/3493
GO:0031670	cellular response to nutrient	33	0.473429	1.52264	0.0275024	0.121745	3952/10631/3371/5179/3371/3371/3371/3371/5251/6422/5764/1277/3371/2621
GO:0051054	positive regulation of DNA metabolic process	81	-0.320609	-1.38854	0.0276052	0.121966	1956/983/10891/9025/10728/4361/3297/3558/11284/3146/4436/1499/3565/51010/7040/322/57103/8550/2185/6419/306/5594/140609/5595/8550/7037/3181/6188/5879/3184/142/3178/6714/7292/142/26585/6714/1017/5111/7037/7919/27101/3320/3326
GO:0043534	blood vessel endothelial cell migration	60	0.409603	1.48026	0.0278354	0.122748	3273/1969/2658/2260/1948/2050/285/8829/5335/6091/4204/10000/284/5547/94/506/207/4851/9353
GO:0060828	regulation of canonical Wnt signaling pathway	115	0.348802	1.39179	0.0279627	0.123074	6424/5754/115908/10076/6422/1277/4920/3484/1896/3489/4038/1001/57664/55366/8549/8607/83999/5713/9037/147111/1856/81847/6469/1956/1649/3487/5710/4851/25805/27123/5690/27122/2719/8313/27120/5071/5694/374946/5698/284654/5691/5686/5717/5494
GO:0007005	mitochondrion organization	154	-0.271491	-1.30763	0.0280636	0.123283	50484/51499/11345/57103/79778/3329/92609/7533/1267/8743/10193/9650/665/55735/815/5599/10935/8739/4729/9997/2810/2931/1459/10087/5562/5880/142/27429/7529/493856/142/7019/3028/10730/7534/7157/9551/9049/54539/3303/1890/80273/4599/3320/3002
GO:0048015	phosphatidylinositol-mediated signaling	93	0.367654	1.42359	0.028406	0.124313	3952/4915/3479/4653/219699/2934/2934/2260/3643/3480/4916/2324/5335/219699/7010/3479/3815/1436/375033/7301/284/957/867/6403/653361/1956/207/7124/2066/3630/5336
GO:0048017	inositol lipid-mediated signaling	93	0.367654	1.42359	0.028406	0.124313	3952/4915/3479/4653/219699/2934/2934/2260/3643/3480/4916/2324/5335/219699/7010/3479/3815/1436/375033/7301/284/957/867/6403/653361/1956/207/7124/2066/3630/5336
GO:0006612	protein targeting to membrane	43	-0.384515	-1.45985	0.0286035	0.124941	6233/51125/208/208/55670/6191/2064/6188/6201/64108/6223/79683/6156/6136/6193
GO:0043408	regulation of MAPK cascade	382	0.283182	1.28109	0.0287625	0.125011	5979/50937/6416/3952/4915/3479/27020/655/10457/4653/2690/3486/2335/1969/7077/654/652/177/54910/2658/2260/2335/4254/4035/389400/255743/7044/6422/2192/2335/4920/6367/2048/3643/2043/3480/6360/4916/9365/7099/5998/57556/2324/4035/2621/152007/8829/27330/27250/6091/29937/2261/79594/7010/355/3481/10114/3479/3815/1436/948/6370/10220/6386/5781/1856/10457/1846/284/3375/2246/3626/8682/2047/653361/1956/55872/…
GO:0016055	Wnt signaling pathway	190	0.316926	1.34801	0.0287823	0.125011	6424/5754/4919/115908/4653/10076/1990/4035/6422/1277/4920/3484/1896/3489/11197/4038/4035/1001/57664/192669/55366/8549/8607/83999/161/1363/5713/80326/9037/147111/8840/54894/7301/1856/81847/6469/129293/1956/1649/3487/5710/4851/5336/25805/27123/7316/5690/27122/26523/2719/865/8313/4233/27120/5071/5694/374946/5698/284654/5691/5686/1457/5717/7097/5494
GO:0198738	cell-cell signaling by wnt	190	0.316926	1.34801	0.0287823	0.125011	6424/5754/4919/115908/4653/10076/1990/4035/6422/1277/4920/3484/1896/3489/11197/4038/4035/1001/57664/192669/55366/8549/8607/83999/161/1363/5713/80326/9037/147111/8840/54894/7301/1856/81847/6469/129293/1956/1649/3487/5710/4851/5336/25805/27123/7316/5690/27122/26523/2719/865/8313/4233/27120/5071/5694/374946/5698/284654/5691/5686/1457/5717/7097/5494
GO:0070301	cellular response to hydrogen peroxide	44	-0.383586	-1.45735	0.0290598	0.12598	1728/25/3066/983/8877/10105/328/3297/5603/7295/3934/3586/10276/5562/9131/6188/6714/2168/5831/6714/59338/5111
GO:0006302	double-strand break repair	43	-0.383396	-1.4556	0.0291643	0.126195	24144/9025/4361/1111/3297/5892/4436/8091/322/80010/6419/7528/5965/2237/2072/142/7518/56893/142/2547/7157/10933/84309/79840
GO:2000826	regulation of heart morphogenesis	22	0.529426	1.56623	0.0293423	0.126728	6092/655/10512/652/6091/182/2022
GO:0044265	cellular macromolecule catabolic process	348	-0.223813	-1.18009	0.0294118	0.12679	51619/3146/5566/23753/3303/3949/10197/1499/6233/55147/4904/51010/53918/11345/302/975/258010/5601/7353/255738/27338/64802/4085/10193/196513/665/2185/2668/10855/4779/55149/7326/79589/10755/27248/7329/27257/6419/27005/200312/10605/114609/836/2931/6500/7327/1459/23072/7430/5728/3315/6613/5692/6782/6741/6191/9572/9131/6188/1453/408/2237/6201/57092/5538/3184/54504/9529/27429/6039/7529/329/56893/4670/33…
GO:0030858	positive regulation of epithelial cell differentiation	23	0.524071	1.56201	0.0295997	0.127363	6424/1003/654/652/2658
GO:0007389	pattern specification process	110	0.353528	1.40235	0.0298147	0.127684	50937/6092/655/10512/652/2260/6422/4920/4681/2114/4038/444/64388/8829/6091/2022/8626/10220/8828/1856/4242/23509/1947/6469/2246/94/64399/1649/718/712/2066/4851
GO:2001236	regulation of extrinsic apoptotic signaling pathway	81	0.378428	1.43278	0.0298339	0.127684	5979/3479/219699/652/2260/389400/6422/55179/1280/1280/8717/3303/8829/219699/8742/355/3479/117584/8772/8795/8915/8682/3685/355/207/7185/7124
GO:1905606	regulation of presynapse assembly	20	0.541878	1.57199	0.0298406	0.127684	266727/22865/869/4916/9378/22871
GO:1904646	cellular response to amyloid-beta	22	0.528893	1.56465	0.0300169	0.128063	3479/177/4035/2043/3480/7099/4035/3479/948/7412/599/1020
GO:0033627	cell adhesion mediated by integrin	41	0.445598	1.50332	0.0300403	0.128063	5979/3273/1969/255743/23075/5328/5781/3695/916/3685/9780/3689/4582/8754/916/4582/83706/5777
GO:0010742	macrophage derived foam cell differentiation	21	-0.495294	-1.54238	0.0302587	0.128519	7040/5601/247/4481/1435/1437/183/1401/6772/5320
GO:0090077	foam cell differentiation	21	-0.495294	-1.54238	0.0302587	0.128519	7040/5601/247/4481/1435/1437/183/1401/6772/5320
GO:0048332	mesoderm morphogenesis	27	0.503677	1.55169	0.0304434	0.129066	655/1969/652/2260/57045
GO:0010632	regulation of epithelial cell migration	117	0.346224	1.38315	0.0306422	0.129671	64094/3273/1969/652/2658/2260/5764/285/6863/2324/350/152007/8829/5335/4204/7010/9037/5176/3458/3373/10000/8828/284/5547/2246/94/4318/506/207/4851/9353/5801
GO:0022612	gland morphogenesis	71	0.387021	1.43418	0.0307206	0.129765	655/3371/3488/10512/1969/3371/652/23129/3371/2260/3371/3371/57045/6422/5764/1896/5361/3371/8829
GO:0008544	epidermis development	137	0.333995	1.36614	0.030869	0.130153	6424/1382/135228/3488/1969/652/2260/85294/114803/1896/3643/1474/643394/26085/4038/1001/55366/8549/8717/1824/11005/182/5650/5275/80326/5465/1829/3872/1515/8626
GO:0006968	cellular defense response	25	-0.460082	-1.51217	0.0314342	0.132294	7369/3805/922/8808/3135/4068/2185/9436/3959/10288/10871/4283/3929/10578
GO:0043588	skin development	119	0.344389	1.38027	0.031565	0.132603	1311/26050/135228/3488/1969/85294/1281/114803/1277/1896/643394/26085/4038/1001/55366/8549/8717/1824/11005/182/5275/80326/1829/3872/1515/8626
GO:0050435	amyloid-beta metabolic process	24	0.518925	1.55815	0.0320621	0.134446	3479/1636/274/2043/10418/10972/3479/3458/23025/3459
GO:0006325	chromatin organization	159	-0.26788	-1.29611	0.0326188	0.136532	84661/84142/128312/7319/3066/8850/4676/604/8085/8350/983/4017/10891/9025/55869/3150/1111/817/10927/3146/8091/25842/1499/7040/8819/6046/322/11108/23774/7150/2641/5599/890/6419/6885/27005/23168/23492/8971/3006/3015/6500/676/5595/5562/408/3717/3159/8089/3148/7324/5928/55193/6591/7157/11335/6046/10933/1017/23476/1387/11091/3662/7443/5934
GO:0060986	endocrine hormone secretion	27	0.499058	1.53746	0.0327598	0.136874	114899/3952/654/2260/5443/6863/140606/338442/5781
GO:0044087	regulation of cellular component biogenesis	340	0.284616	1.27666	0.03285	0.137003	26050/1003/85477/84168/4915/23768/6092/655/4653/266727/3273/1636/2934/57408/1969/2934/22883/1809/64084/22865/4035/23767/5802/22976/869/6422/139065/23075/274/1946/2048/29091/122664/4916/1015/7099/5195/57555/6863/4035/2041/9378/22871/4323/3303/8829/3512/57535/4204/7010/1113/3815/3458/3373/94030/948/6386/5781/26045/63908
GO:0019439	aromatic compound catabolic process	239	-0.240359	-1.21483	0.0330477	0.137579	10197/79077/6233/55147/4904/51010/53918/2023/57103/64802/1267/51816/196513/2668/7498/55149/5141/56953/27257/6419/10605/114609/836/2931/8942/10924/3315/5692/6741/5562/6191/9131/6188/2237/6201/3184/6039/7529/953/4670/3148/5444/54658/38/6036/1432/5150/2646/5224/5721/7534/246243/4521/23435/5223/7133/7157/6223/7133/6156/23644/1656/3303/53343/11165/6136/7378/6193/1890/60489/1854
GO:0006401	RNA catabolic process	110	-0.289328	-1.32479	0.03362	0.139709	3303/10197/6233/55147/4904/51010/53918/196513/2668/55149/27257/10605/114609/3315/5692/6741/6191/6188/2237/6201/3184/6039/7529/4670/6036/1432/5721/7534/246243/23435/7133/6223/7133/6156/23644/1656/3303/6136/6193
GO:0097242	amyloid-beta clearance	23	0.517045	1.54107	0.0339724	0.140919	4035/3643/3480/4038/4035/3458/3459/948/718/7124/3689/8685/54209/4043/4481
GO:0070169	positive regulation of biomineral tissue development	22	0.524518	1.55171	0.0340641	0.141046	655/654/652/5764/9365/5741
GO:0007218	neuropeptide signaling pathway	38	0.454461	1.51148	0.0342359	0.141503	5179/283869/594857/5443/6863/5368/347148/27344/4879/1363/7301
GO:0044344	cellular response to fibroblast growth factor stimulus	81	0.373766	1.41513	0.0346186	0.142829	3730/64094/23768/10631/27020/2260/2817/23767/6422/1277/9365
GO:0019835	cytolysis	25	-0.456342	-1.49987	0.0348723	0.143619	8542/4069/729/3001/130120/1437/727/727/727/3929/3002/735
GO:0016572	histone phosphorylation	20	-0.500093	-1.53646	0.0350706	0.144178	891/5578/983/1111/8091/890/5595/5562/3717/1017/7443
GO:0001508	action potential	33	0.462553	1.48766	0.0358171	0.146851	4915/594857/481/274/4916/6863/1824/1829/948/6327/4897
GO:0034330	cell junction organization	113	0.343721	1.36857	0.035848	0.146851	1003/4653/3273/1636/2335/1969/654/23705/2335/4035/6422/2335/90952/1946/1015/222256/57555/4035/1001/4323/8829/8874/7010/1829/88/253559/1436
GO:1901137	carbohydrate derivative biosynthetic process	304	0.288047	1.27978	0.0361835	0.147962	176/3339/4060/3479/2331/57452/152002/4958/30815/2817/2027/84892/118430/53947/8704/28/633/3340/3643/374907/83440/2762/132/2135/9331/143888/2026/26035/4879/50515/84197/5465/9917/10090/30968/3479/84750/266722/3458/3373/23417/230/4907/47/11081/4242/51363/23509/122622/51301/284/8128/83539/2530/7423/957/5232/10678/1463/3099/81849/51172/226/6388/5631/4507/506/3630/6675/9394/25834/55624/9672/4582/11282/7…
GO:0071479	cellular response to ionizing radiation	28	-0.44044	-1.49905	0.0364818	0.148918	3297/8091/7040/5810/10276/2885/1432/2547/6591/3428/7157/1026/1936/3428/57817
GO:0000956	nuclear-transcribed mRNA catabolic process	34	-0.411795	-1.46207	0.0366577	0.149269	6233/51010/53918/196513/55149/27257/6741/6191/6188/6201/6223/6156/23644/1656/6136/6193
GO:0044403	symbiont process	361	-0.221082	-1.16833	0.0366972	0.149269	29992/3303/8091/5478/3949/5295/80329/1499/6233/25978/7040/6908/6046/302/10332/975/3329/2494/10241/972/29992/1667/7458/665/282617/7150/8562/1991/890/7329/6885/8732/9984/2219/10910/5594/6500/3625/5595/4312/29110/90480/5439/387/5692/80328/6741/6191/5806/7037/6188/6201/5879/2885/3456/3178/7518/3159/7529/6714/6590/8666/1072/998/1949/6355/6780/7791/8673/3855/64708/29992/5481/8106/1948/9817/9817/9126/25…
GO:0014065	phosphatidylinositol 3-kinase signaling	83	0.369534	1.4027	0.0369952	0.150216	3952/4915/3479/4653/219699/2260/3643/3480/4916/2324/219699/7010/3479/3815/375033/7301/284/957/867/6403/653361/1956/207/7124/2066/3630/2534/2688/80310
GO:0001823	mesonephros development	43	0.433834	1.47628	0.0372787	0.151101	5979/6092/655/652/2260/255743/6422
GO:0090307	mitotic spindle assembly	20	-0.494877	-1.52043	0.0375061	0.151756	3303/3303/11200/3304/3303/29127/3837/2316/27243/56647/3303/25978/387/23172/9126/4733/3303
GO:1901361	organic cyclic compound catabolic process	254	-0.239618	-1.22409	0.0376884	0.151847	10197/79077/6233/55147/4904/51010/53918/2023/57103/64802/7533/1267/51816/196513/2668/7498/55149/5141/56953/27257/6419/10605/114609/23475/836/2931/8942/10924/3315/5692/6741/5562/6191/9131/6188/2237/6201/3184/6039/7529/953/4670/3148/54658/38/6036/1432/5150/2646/5224/5721/7534/246243/4521/8074/23435/5223/7133/7157/6223/7133/6156/23644/1656/3303/53343/11165/6136/7378/6193/1610/1890/60489/1854
GO:0050731	positive regulation of peptidyl-tyrosine phosphorylation	139	0.32965	1.3515	0.0377066	0.151847	7060/3952/4915/3479/1272/2690/1636/654/4254/1946/2043/4038/2621/8829/3593/2261/8784/3481/3479/3815/3458/1436/948/5781/1856/1489/3572/284/8784/133396/90070/653361/916/5795/7124/2066/9244/8767/3570/3593
GO:0001101	response to acid chemical	138	0.328996	1.3484	0.0377261	0.151847	5979/1291/5754/3952/4915/3371/2934/2934/3371/654/3371/3371/3371/4313/84918/1281/590/6422/5764/84918/1277/4916/5950/3371/824/80781/2170/5176/1719/1109/948
GO:0010827	regulation of glucose transmembrane transport	34	0.458548	1.48838	0.0381316	0.153212	3952/3479/3643/5741/3479/55600/5781/3099/8682/718/207/7124/3630/9965/2719/2688
GO:0006720	isoprenoid metabolic process	61	0.394439	1.42966	0.0383707	0.153904	1382/3339/337/4035/2817/5950/4035/126/1109/127/55937/128/1956/220/231/9672/91734/10170/3157/124/2719
GO:0034644	cellular response to UV	33	-0.415636	-1.46585	0.0389333	0.155878	1111/440275/5603/5295/51499/5743/5429/7528/2072/142/142/5481/7157/1026/5111/1387/5934
GO:0043491	protein kinase B signaling	139	0.327924	1.34442	0.0389979	0.155878	5979/3952/4915/3479/4653/3488/1969/2260/4254/389400/3643/3480/9365/2621/57333/2261/79594/7010/3481/9037/3479/3815/2022/375033/7301/5781/284/3375/2246/1956/1649/5795/57462/207/7124/942/2066/3630
GO:0044060	regulation of endocrine process	25	0.500112	1.51351	0.0391099	0.156055	114899/3952/654/2260/5443/6863/338442/5781
GO:0006903	vesicle targeting	32	-0.417467	-1.46074	0.0401055	0.159751	1453/56681/9527/9342/84364/27095/59349/5265
GO:0030336	negative regulation of cell migration	124	0.334402	1.34741	0.0406869	0.161509	3273/3488/3486/1809/10076/2658/4035/1281/6422/5764/285/4681/4035/2041/350/6091/6387/182/4204/8751/9466/5176/2022/6387/6370/6469/94/56477/5795/207/2066/4851/9353/5801
GO:0060070	canonical Wnt signaling pathway	124	0.335045	1.35001	0.0406869	0.161509	6424/5754/115908/10076/6422/1277/4920/3484/1896/3489/4038/1001/57664/55366/8549/8607/83999/5713/80326/9037/147111/1856/81847/6469/1956/1649/3487/5710/4851/25805/27123/5690/27122/2719/8313/27120/5071/5694/374946/5698/284654/5691/5686/5717/5494
GO:0030326	embryonic limb morphogenesis	37	0.446609	1.47838	0.0408609	0.161643	1382/655/652/2260/54928/4920/4038/50515/8626/6469
GO:0035113	embryonic appendage morphogenesis	37	0.446609	1.47838	0.0408609	0.161643	1382/655/652/2260/54928/4920/4038/50515/8626/6469
GO:0071674	mononuclear cell migration	70	-0.321887	-1.36085	0.0409623	0.161767	57402/7040/6356/120425/3958/140596/5595/7941/6368/4192/6354/6355/26585/6364/1432/1435/6223/10850/3627/3735/56833/8600/6368
GO:0051248	negative regulation of protein metabolic process	462	0.27034	1.23671	0.0413476	0.162937	1293/340267/3730/3479/135228/655/6418/3273/3488/3486/7077/652/2619/1893/10653/80760/84651/1473/5104/6422/5764/1378/327657/2192/5267/23075/6441/825/274/3698/2165/2048/2043/3480/1474/4916/7099/5998/643394/866/10418/1470/10047/57556/2167/2621/2041/192669/720/58189/1471/8570/3303/27330/27250/27344/11005/10859/3827/5275/149708/1612/6341/10114/9125/6692/3479/117584/5176/1719/3458/2022/10236/197/6386/78…
GO:0048024	regulation of mRNA splicing, via spliceosome	23	-0.462674	-1.48271	0.0413997	0.162937	1153/708/10659/9588/10284/9904/2332/23210/221662/91746/3190/11338/23543/10262/6434/3181/6431/3178/6432
GO:0002433	immune response-regulating cell surface receptor signaling pathway involved in phagocytosis	40	-0.385956	-1.42981	0.0419026	0.164355	5594/5595/5879/2885/6714/998/3055/919/6714/2213/3320/3326
GO:0038096	Fc-gamma receptor signaling pathway involved in phagocytosis	40	-0.385956	-1.42981	0.0419026	0.164355	5594/5595/5879/2885/6714/998/3055/919/6714/2213/3320/3326
GO:0070206	protein trimerization	20	0.527127	1.5292	0.0420482	0.164646	1291/114899/1277/114902/286133/55600/1292
GO:1900047	negative regulation of hemostasis	39	0.439655	1.46941	0.0422754	0.165188	1311/2191/3273/5328/350/3827/308/5624
GO:0099174	regulation of presynapse organization	21	0.520123	1.52596	0.0423298	0.165188	266727/22865/869/4916/9378/22871
GO:0042692	muscle cell differentiation	133	0.328987	1.34269	0.0427683	0.166617	1311/50937/6416/93145/3479/5738/3488/652/54910/91653/255743/92304/1948/825/274/4604/9172/4323/27250/824/4204/3481/5465/88/8048/3479/3815/2022
GO:0007219	Notch signaling pathway	78	0.370324	1.39247	0.042971	0.16685	8788/8788/6092/10631/4854/655/1272/23129/4179/2762/4323/1675/65989/6091/182/3815/8626/375033/4242/23509/3572/1956/92737/2208/207/102/4851
GO:0048199	vesicle targeting, to, from or within Golgi	29	-0.431618	-1.4789	0.0429727	0.16685	8615/8775/1453/56681/9527/84364/27095/59349/5265
GO:0021543	pallium development	50	0.411082	1.44232	0.0443634	0.17196	50937/4915/4035/1281/5802/2044/4035/8829/664/6091/84623/84750/8828/1956/26047/1020/9353
GO:0060041	retina development in camera-type eye	40	0.434315	1.46108	0.0457355	0.176688	5979/50937/4915/5764/1826/5950/8829/43/5176/10083/94
GO:0050920	regulation of chemotaxis	138	0.324308	1.32918	0.0457364	0.176688	7060/64094/6092/3273/10512/177/54910/2260/1948/5764/1826/23075/285/4681/4916/56920/57556/2621/8829/3603/9723/6091/6387
GO:1903036	positive regulation of response to wounding	36	0.446164	1.46703	0.0459375	0.176957	64094/3273/4035/5764/825/4916/7099/4035/350/8578/8840/948
GO:0000018	regulation of DNA recombination	27	-0.436824	-1.46637	0.0459596	0.176957	4361/1111/3558/4436/3565/51010/7040/9984/8971/3006/3586/7037/142/56893/7292/142/7037/3838
GO:0022029	telencephalon cell migration	20	0.523632	1.51906	0.0461173	0.177269	6900/8829/6091/6387/84750/6387/8828/1956/1020/9353
GO:0043901	negative regulation of multi-organism process	66	-0.324713	-1.35441	0.0470738	0.180644	2219/84868/5806/3456/6590/6355/5654/23435/3428/3428/4938/9636/6772/8547/60489/4599/325
GO:1904861	excitatory synapse assembly	20	0.520664	1.51045	0.0481519	0.184474	27020/5802/869/4916/57555/9378/22871/26045/5789
GO:0060191	regulation of lipase activity	55	0.396495	1.40914	0.0483822	0.184761	4915/2260/337/4035/4916/341/27329/4035/350/22925/5335/2261/5741/3815
GO:0072376	protein activation cascade	78	-0.307548	-1.32674	0.0483871	0.184761	3848/7448/714/2159/718/2811/729/2160/2159/718/722/727/629/2158/720/2158/3507/3497/1401/727/51279/727/8547/325/717/735/3493
GO:0005975	carbohydrate metabolic process	255	0.290911	1.27237	0.0487052	0.185669	114899/3952/3479/4126/3486/3938/30815/2027/54928/2990/8704/28/1727/3340/5443/3643/276/9365/374907/83440/5950/2135/9331/27329/280/2026/279/50515/4204/5741/6519/84197/3481/5465/3479/84750/3458/3373/2760/23417/230/51363/23509/51301/3572/8128/83539/2530/957/5232/10678/3099/5502/81849/51172/226/7031/3487/57462/6520/207/7124/4952/283871/3630/231/1196/23324/3973/8707/5236/11253/2584/2819/7903/54541
GO:2000117	negative regulation of cysteine-type endopeptidase activity	52	-0.344138	-1.36097	0.0503808	0.191739	79444/51499/5743/10935/831/2810/5894/408/5447/6714/329/4803/2168/6714/3428/3428/8530
GO:0043161	proteasome-mediated ubiquitin-dependent protein catabolic process	137	-0.265501	-1.25809	0.0505667	0.19183	258010/5601/7353/27338/4085/7326/10755/27248/2931/6500/7327/23072/6613/5692/6782/1453/408/57092/9529/329/56893/3300/7324/7345/5721/9817/9817/150684/29978/1017/3303/10612/7184/3326
GO:0007157	heterophilic cell-cell adhesion via plasma membrane cell adhesion molecules	30	0.460402	1.44789	0.050571	0.19183	91179/30835/23705/869/214/22871/7412/5789/6403/347902/1088
GO:0030850	prostate gland development	25	0.490227	1.48359	0.0509103	0.192713	655/3371/3371/652/3371/3371/3371/6422/3371/768239/5176/8626/6469/4851/3371/5660/3371
GO:0051346	negative regulation of hydrolase activity	222	0.297004	1.28198	0.0509709	0.192713	1293/340267/3730/135228/6418/3273/7077/1893/10653/80760/84651/1473/5104/5764/1378/327657/5267/274/3698/1474/341/643394/866/1470/10047/27329/2621/720/58189/1471/22925/27344/11005/3827/5275/149708/6692/117584/5176
GO:0007224	smoothened signaling pathway	31	0.457146	1.4478	0.0517967	0.195515	50937/652/2619/91653/6422/4920/403/6469/80274/916/64399/51684/2719/50814/916/7048
GO:0050806	positive regulation of synaptic transmission	77	0.364113	1.36575	0.0520297	0.196074	4915/27020/22883/177/64084/5764/594857/4920/3908/2048/2043/57555/6863/9378/22871
GO:0060429	epithelium development	441	0.268287	1.22462	0.0523998	0.197146	5979/6424/5754/1003/6092/4919/115908/135228/655/3371/3488/10512/1969/3371/654/652/23129/3371/54910/2658/2260/3371/3371/85294/10653/255743/23767/5802/1948/6422/5764/114803/1280/4920/1280/1896/2043/5361/4916/643394/26085/3371/4038/1001/57664/27284/55366/8549/4323/57333/8717/8829/1824/11005/9723/161/2947/6091/182/5713/5275/7263/80781/80326/5624/1829/768239/6692/3458/3872/2022/1436/1515/1508/8626/230…
GO:0002237	response to molecule of bacterial origin	184	-0.250745	-1.22956	0.0525762	0.197488	3248/57402/54/7040/11009/29126/84639/5743/1267/1667/3934/133/1991/5599/10935/114609/84868/5594/836/5595/3586/2697/387/9572/3717/6714/7292/3148/6590/54658/929/4793/1432/7079/8106/3557/9450/3055/2643/6714/7133/7133/1437/3627/10288/929/5972/27063/4283/4049/57817/2213/2056/4353/6373/3929/27179
GO:2001020	regulation of response to DNA damage stimulus	70	-0.316321	-1.33732	0.053316	0.199941	7157/960/8870/1054/3190/596/11200/972/25/84142/7178/4170/1956/24144/9025/637/1111/3297/3146/8091/322/51499/57103/972/6419/9984/5429/161742/4170/6188/2072/142/56893/142/6591/7157/84309/27063/5111/7919
GO:1900271	regulation of long-term synaptic potentiation	22	0.495625	1.46623	0.0539629	0.202038	27020/177/5764/2048/2043
GO:0050853	B cell receptor signaling pathway	33	-0.400302	-1.41177	0.0544	0.203345	59338/3507/3497/2213/3493
GO:0044264	cellular polysaccharide metabolic process	32	0.451076	1.44025	0.0547152	0.204192	3479/4126/3340/5443/3643/374907/2135/5741/3481/3479/3572/10678/5502/207/3630
GO:1904659	glucose transmembrane transport	37	0.432228	1.43077	0.0548971	0.20454	3952/3479/3643/5741/3479/55600/5781/3099/8682/718/207/7124/3630/9965/2719/2688
GO:0071216	cellular response to biotic stimulus	130	-0.266478	-1.25174	0.0551249	0.205057	7040/11009/29126/57103/84639/64581/1667/3934/5599/114609/84868/5594/5595/3586/387/9572/6714/7292/3148/929/4793/1432/8106/3557/9450/3055/6714/7133/7157/7133/1437/3627/10288/929/27063/4283/57817/2213/6373/3929/27179
GO:0019724	B cell mediated immunity	70	-0.313312	-1.3246	0.0552666	0.205253	4436/3135/3565/51010/7040/975/3329/972/3566/970/9984/3586/714/7037/718/729/7292/718/722/727/720/3507/10666/3497/1401/7037/4049/2213/727/51279/727/325/717/735/3493
GO:0035019	somatic stem cell population maintenance	20	0.510167	1.48	0.0556121	0.206204	655/6422/2041/3815/8626
GO:0043484	regulation of RNA splicing	34	-0.395899	-1.40563	0.0560647	0.207549	54845/9904/2332/3303/23210/221662/3303/3303/91746/3190/3303/3303/5295/11338/23543/10084/10262/676/3185/6434/3181/6431/3178/6432/3303
GO:0001706	endoderm formation	23	0.487798	1.4539	0.0571813	0.211107	1291/2335/2335/4313/2335/4323
GO:0032414	positive regulation of ion transmembrane transporter activity	29	0.46369	1.44455	0.057209	0.211107	481/2048/2745/88/3458/483/1520/482/400916/5336/54413/65267/6786/54209
GO:0010817	regulation of hormone levels	221	0.295478	1.27453	0.0573372	0.211242	1382/114899/3952/2690/1636/654/2260/4035/6422/8425/2044/1946/5443/54097/112812/9255/5950/57555/866/6863/10404/4035/27284/140606/126/1081/27344/1312/1363/308/43/4204/338442/1113/114131/3458/1109/127/5781/30/5861/51301/6469/5653/83539/1081/1956/51478/3814/5126/7124/1393/3630/220/231/27122/59272/10170/124/94121
GO:0061136	regulation of proteasomal protein catabolic process	63	-0.320237	-1.32353	0.057898	0.212559	348/5566/3303/10197/11345/258010/5601/4779/10755/27248/2931/7327/6613/1453/9529/56893/3300/5721/9817/9817/150684/29978/3303/3326
GO:0051705	multi-organism behavior	21	0.497544	1.45972	0.0579072	0.212559	1271/5179/2894/9378/4204/84623/9369/51301/26047/1393/54413
GO:0000041	transition metal ion transport	28	-0.416838	-1.41872	0.057971	0.212559	57130/9997/6948/7037/6947/2288/23479/7037/57817/94033/2495/2512
GO:0007049	cell cycle	480	-0.208101	-1.13521	0.0588235	0.215342	9181/1490/64121/3304/8850/1956/604/339967/3303/983/5899/10403/8877/5311/23113/57646/29127/3837/1031/9025/27183/5962/2316/4088/8536/55869/51053/1978/5683/10018/3550/23269/4361/27243/3925/2253/637/328/2035/1111/3297/440275/10298/5892/6993/3624/56647/5603/23481/10927/5127/6905/5566/9510/3303/4436/8091/6300/3248/3135/10197/3164/5469/1499/25978/7040/55964/53918/322/51499/80010/8900/26227/208/6926/2733…
GO:0043032	positive regulation of macrophage activation	20	-0.471899	-1.44984	0.0589381	0.21542	3329/3566/84868/3586/4317/3735/3929/9173
GO:0001570	vasculogenesis	29	0.461807	1.43868	0.0595238	0.217216	4915/1969/2658/22976/2022/6469/3685/83605/7049/4851/9444/7075/7422/7048
GO:0001666	response to hypoxia	164	0.307653	1.28364	0.0596977	0.217507	3952/10631/655/114990/5066/5179/177/5352/4313/10397/6422/5764/4151/6649/5328/481/285/4049/4323/664/6387/824/5713/4204/8751/7010/5465/114131
GO:0046324	regulation of glucose import	25	0.479875	1.45226	0.0600135	0.218312	3952/3479/3643/5741/3479/55600/5781/3099/8682/207/7124/3630/9965/2719
GO:0072006	nephron development	52	0.39392	1.38941	0.0603945	0.219353	5979/4854/655/652/255743/285/55366/182/84623/7010/284/6469/2246
GO:0042551	neuron maturation	25	0.478514	1.44814	0.0606878	0.219765	5979/4653/6900/9331/4204/8578/4897/718/712/26047/23114/59277
GO:0010828	positive regulation of glucose transmembrane transport	20	0.50299	1.45918	0.0606985	0.219765	3479/3643/5741/3479/55600/5781/718/207/3630/9965/2719/2688
GO:0034329	cell junction assembly	87	0.35059	1.33976	0.0608259	0.21988	1003/4653/3273/1636/2335/1969/2335/4035/6422/2335/90952/1946/1015/222256/4035/1001/4323/8829/8874/7010/88
GO:0090100	positive regulation of transmembrane receptor protein serine/threonine kinase signaling pathway	54	0.390784	1.38672	0.0609351	0.219931	1003/655/4756/654/652/2658/255743/57045/7044
GO:0070741	response to interleukin-6	24	-0.438793	-1.42249	0.061795	0.222686	3717/8074/57817/6772/1116
GO:0110110	positive regulation of animal organ morphogenesis	41	0.419344	1.41474	0.0619387	0.222855	6092/655/10512/652/2260/5764/55366/6091/182/2022
GO:0010942	positive regulation of cell death	307	0.277704	1.235	0.0620832	0.223027	5979/6424/2191/57124/6416/85477/3952/655/3273/2934/10541/3486/2934/652/4035/8738/1948/6422/5764/274/4916/7099/4035/4049/8717/5335/8874/27250/2002/664/8742/51147/3593/6091/824/10859/3827/308/80781/79594/1612/355/338442/8633/3458/8626/323/948/8772/22861/8795/8915/4049/54205/6279/3375/8682/4318/1649/355/84807/712/207/7124/3039/1020/400916/102/3689/4851/7164/220/7532/9353/8767/3593/7316/7052/53832
GO:2000027	regulation of animal organ morphogenesis	117	0.326031	1.30248	0.062883	0.225549	5754/6092/4919/115908/655/10512/652/2260/6422/5764/4920/54829/57664/55366/1101/161/6091/182/5713/80326
GO:0003156	regulation of animal organ formation	20	0.500157	1.45096	0.0630722	0.225877	6092/655/652/2260/6091/6469/2246
GO:0043009	chordate embryonic development	176	0.30341	1.27872	0.0635435	0.227211	5754/3479/115908/655/10512/1969/652/54910/2260/10653/6422/221395/1280/1277/4920/1280/5950/4323/5335/824/50515/3481/6692/3479/3373/4325/1856/4242/8915/23509/284/6469/2530/94/196051/1956/51478/83605/207/5604/102/4952/1825/4851/9394/5801/8289/51684
GO:0032496	response to lipopolysaccharide	179	-0.2495	-1.21942	0.0639594	0.228324	3248/57402/54/7040/11009/29126/84639/5743/1267/1667/3934/133/1991/5599/10935/114609/84868/5594/836/5595/3586/2697/387/9572/3717/6714/7292/3148/6590/54658/929/4793/1432/7079/8106/3557/9450/3055/2643/6714/7133/7133/1437/3627/10288/929/5972/27063/4283/4049/57817/2056/4353/6373/3929/27179
GO:1901615	organic hydroxy compound metabolic process	208	0.293976	1.26221	0.0640526	0.228324	6490/3952/3479/654/2260/51700/337/54928/8566/56624/1727/112812/5950/341/27329/10404/1001/27284/314/126/1081/5335/1312/4204/5741/8578/3479/434/3815/1719/3458/1109/127/47/30/33/5409/51301/55163/2246/51474/1081/128/51478/3638/7124/4952/283871/3689/5336/220/231/91734/27122/9965/27163/3973/10170/3157/124
GO:0038084	vascular endothelial growth factor signaling pathway	24	0.480006	1.44129	0.0651367	0.231712	64094/3273/57556/2324/8829/6091/8828/7423
GO:0070482	response to oxygen levels	175	0.303167	1.27681	0.0652878	0.231712	3952/10631/655/114990/5066/5179/177/5352/4313/10397/6422/5764/4151/6649/1277/5328/481/285/4049/4323/664/6387/824/5713/4204/8751/7010/355/5465/114131/6387/7412/4049/7423/867/3099/94/355/7049/207/768/5710/4851
GO:0007272	ensheathment of neurons	53	0.389941	1.37934	0.065678	0.231712	4915/4653/10397/2817/8455/5764/6900/27242/4916/9331/11202/53616
GO:0008366	axon ensheathment	53	0.389941	1.37934	0.065678	0.231712	4915/4653/10397/2817/8455/5764/6900/27242/4916/9331/11202/53616
GO:0042552	myelination	53	0.389941	1.37934	0.065678	0.231712	4915/4653/10397/2817/8455/5764/6900/27242/4916/9331/11202/53616
GO:0035987	endodermal cell differentiation	21	0.488925	1.43443	0.0656959	0.231712	1291/2335/2335/4313/2335/4323
GO:0071219	cellular response to molecule of bacterial origin	119	-0.270954	-1.25625	0.0657468	0.231712	114609/84868/5594/5595/3586/387/9572/6714/7292/3148/929/4793/1432/8106/3557/9450/3055/6714/7133/7133/1437/3627/10288/929/27063/4283/57817/2213/6373/3929/27179
GO:0003281	ventricular septum development	29	0.455672	1.41957	0.0658069	0.231712	5754/6092/652/6091/6586/7049/4851/9353/51684
GO:0071322	cellular response to carbohydrate stimulus	55	0.386091	1.37216	0.0659208	0.231759	81035/6416/3952/177/4035/2044/1946/3480/4035/2621
GO:0016051	carbohydrate biosynthetic process	100	0.33585	1.31583	0.0661404	0.232178	114899/3952/3479/30815/2027/54928/3340/3643/374907/5950/2135/2026/50515/5741/3481/5465/3479/230/51363/83539/2530/5232/10678/81849/226/207/283871/3630/231/1196/3973/8707/5236/2819
GO:1904035	regulation of epithelial cell apoptotic process	47	0.400197	1.38403	0.0662815	0.232319	6424/57124/2934/2934/2621/5335/27250/5275/80781/7010/9037
GO:0006513	protein monoubiquitination	20	-0.46509	-1.42891	0.0667316	0.233542	55120/29089/6500/329/7324/59349
GO:1903320	regulation of protein modification by small protein conjugation or removal	77	-0.300634	-1.29614	0.0671543	0.234665	79444/25/83737/3304/10273/3303/8877/55869/7337/330/3303/1499/79444/5601/27338/11338/84259/4085/7329/2931/5728/6188/408/6201/9529/55208/329/3300/150684/9111/3303/9636/3320/3326
GO:0010862	positive regulation of pathway-restricted SMAD protein phosphorylation	34	0.432488	1.40379	0.0673657	0.235048	655/654/652/2658/57045/7044/2022/10220/6386/3626/94
GO:0055017	cardiac muscle tissue growth	42	-0.356251	-1.34224	0.0688876	0.239995	5594/2931/5728/5999/2697/7528/5292/2303/5600/1432/6910/4086/183/7919/57817
GO:0043535	regulation of blood vessel endothelial cell migration	49	0.393935	1.37523	0.0696609	0.242323	3273/1969/2658/2260/285/8829/5335/4204/10000/284/5547/94/506/207/4851
GO:0090288	negative regulation of cellular response to growth factor stimulus	80	0.351273	1.32823	0.0697805	0.242373	135228/114990/3273/2817/57045/6422/91851/54829/4681/57556/64388/3303/50515/375567
GO:0050886	endocrine process	41	0.414479	1.39833	0.0699907	0.242464	114899/3952/1636/654/2260/5443/6863/140606/338442/5781
GO:0031570	DNA integrity checkpoint	42	-0.355276	-1.33857	0.0700169	0.242464	891/7157/11200/84142/983/57646/4361/1111/440275/4436/8091/51499/5810/6419/25949/9984/2810/1432/835/7157/1026/1017/5111/7919/5934
GO:0010517	regulation of phospholipase activity	39	0.416087	1.39064	0.0702518	0.242913	4915/2260/4035/4916/27329/4035/22925/5335/2261/5741/3815
GO:0060419	heart growth	43	-0.352227	-1.33726	0.0706674	0.243984	5594/2931/5728/5999/2697/7528/5292/2303/5600/1432/6910/4086/183/7919/57817
GO:0007044	cell-substrate junction assembly	38	0.419076	1.3938	0.071273	0.245707	4653/3273/2335/2335/4035/6422/2335/1946/4035/4323/8829/8874/7010/88
GO:0033628	regulation of cell adhesion mediated by integrin	29	0.451627	1.40697	0.0714286	0.245876	5979/3273/1969/23075/5328
GO:0070972	protein localization to endoplasmic reticulum	27	-0.416727	-1.39891	0.0717172	0.246248	120892/6449/6728/10952/23480/5373/6233/287/55973/6191/6188/6201/6223/6156/6136/6193
GO:0072527	pyrimidine-containing compound metabolic process	32	-0.393008	-1.37516	0.0717678	0.246248	56953/5594/9519/4833/1633/2079/7378/27010/1890/60489/1854
GO:0009314	response to radiation	149	-0.25385	-1.21637	0.0720299	0.246248	1111/3297/440275/5603/11284/7295/4436/8091/10988/81832/5295/8491/7040/51499/3156/6356/57103/208/5743/5501/5810/1991/5599/208/83658/23173/3398/5429/836/9768/10276/5562/7528/408/2237/2885/2072/142/7518/6354/142/1432/5481/2547/6591/3428/7157/1026/3627/3735/1936/3428/79840/5111/57817/1387/5934
GO:0007626	locomotory behavior	67	0.362684	1.33233	0.072114	0.246248	93145/5179/27306/257194/1826/6900/8704/2043/57555/53616/347148/4669/10752/257194/6387/4204
GO:0010952	positive regulation of peptidase activity	98	0.335249	1.30685	0.0721338	0.246248	84168/5118/2934/10541/2335/2934/177/2335/8738/1378/2192/2335/2043/444/57333/8717/6091/79594/1612/355/8772/22861/8795/8915/54205/6279
GO:0001738	morphogenesis of a polarized epithelium	56	0.378655	1.35247	0.0721773	0.246248	5754/4919/115908/6422/4920/57664/161/5713/8626/1856/5710/5690/2719/5694/5698/5691/5686/5717/1741
GO:0097530	granulocyte migration	104	-0.27574	-1.24729	0.0723077	0.246328	57126/6356/84639/120425/972/7409/3958/114609/5595/5880/5879/6368/4192/6354/6355/6364/1432/1435/3557/3627/3735/56833/6288/4283/6373/3929/6368/27179/5657
GO:0071675	regulation of mononuclear cell migration	33	-0.386693	-1.36377	0.0725333	0.246421	3146/57402/7040/3958/5595/7941/4192/26585/1432/1435/10850/3627/3735/56833
GO:0018105	peptidyl-serine phosphorylation	139	-0.256248	-1.21932	0.0725664	0.246421	983/1455/3589/3442/8536/8440/5592/5590/817/5603/7295/5566/8091/6300/814/7040/11009/5170/8550/5601/208/5743/4908/7150/9623/51719/23617/2641/6198/815/5599/208/3441/5594/2931/5595/3444/1459/8550/29110/5894/5562/23678/3452/1453/408/3456/6714/1432/3467/5217/6714/1017/2056/7443/3320/3326
GO:0030004	cellular monovalent inorganic cation homeostasis	23	-0.437968	-1.40353	0.0729423	0.246421	5594/5595/5538/766/760/1080/4097/183/56833
GO:0007369	gastrulation	73	0.357472	1.32965	0.0730095	0.246421	1291/655/2335/1969/652/2260/2335/4313/57045/6422/2335/2114/4323
GO:0007422	peripheral nervous system development	35	0.42557	1.39323	0.0730249	0.246421	4915/4653/10397/2817/3908/4916/53616/2947
GO:0035924	cellular response to vascular endothelial growth factor stimulus	36	0.422289	1.38852	0.073125	0.246421	64094/3273/2619/57556/2324/8829/6091/8828/7412/7423/207/4851
GO:0061035	regulation of cartilage development	36	0.42273	1.38998	0.073125	0.246421	85477/3952/654/652/2658/649/2202/5741/8840
GO:0033280	response to vitamin D	23	0.472678	1.40883	0.0733266	0.246421	655/3371/5179/3371/3371/3371/3371/5251/6422/5764/3371/249/5741
GO:0007045	cell-substrate adherens junction assembly	34	0.4293	1.39345	0.0734032	0.246421	4653/3273/4035/6422/1946/4035/4323/8829/8874/7010/88
GO:0048041	focal adhesion assembly	34	0.4293	1.39345	0.0734032	0.246421	4653/3273/4035/6422/1946/4035/4323/8829/8874/7010/88
GO:0055123	digestive system development	56	0.377878	1.3497	0.0739742	0.247977	5979/652/79827/1990/1281/6422/3643/55366/3481/3815/8626/6469/1956/7124/4851
GO:0001736	establishment of planar polarity	54	0.382421	1.35704	0.0742081	0.24804	5754/4919/115908/6422/4920/57664/161/5713/8626/1856/5710/5690/2719/5694/5698/5691/5686/5717/1741
GO:0007164	establishment of tissue polarity	54	0.382421	1.35704	0.0742081	0.24804	5754/4919/115908/6422/4920/57664/161/5713/8626/1856/5710/5690/2719/5694/5698/5691/5686/5717/1741
GO:0000077	DNA damage checkpoint	38	-0.369106	-1.35328	0.0743432	0.248132	891/7157/11200/84142/983/57646/4361/1111/440275/4436/8091/51499/5810/25949/9984/2810/1432/835/7157/1026/1017/5111/7919/5934
GO:0016064	immunoglobulin mediated immune response	68	-0.30733	-1.29041	0.0745698	0.248528	3586/714/7037/718/729/7292/718/722/727/720/3507/10666/3497/1401/7037/4049/2213/727/51279/727/325/717/735/3493
GO:0003231	cardiac ventricle development	50	0.387272	1.35878	0.0750532	0.249731	5754/6092/10512/652/6091/1363/182/4634/6586/2022
GO:0032392	DNA geometric change	25	-0.423016	-1.39034	0.0751473	0.249731	3181/5965/142/3159/3148/142/2547/7157/10146
GO:0030204	chondroitin sulfate metabolic process	24	0.469636	1.41015	0.0755991	0.250871	133584/54928/633/50515/3373/51363/83539/1463
GO:0002088	lens development in camera-type eye	27	0.458242	1.41171	0.0757776	0.251102	50937/1969/652/4916
GO:0032101	regulation of response to external stimulus	439	0.26248	1.19745	0.0761085	0.251661	7060/2191/114899/64094/1003/3952/6092/3479/135228/3273/10512/116379/654/177/54910/2260/4179/4035/5802/1948/5764/1378/65078/1826/23075/5328/825/2043/1380/285/4681/4916/7099/56920/6863/57556/2167/4035/2621/56963/11202/4049/350/9378/720/58189/23765/8717/8829/83999/27250/3603/11005/9723/3593/6091/6387/10859/3827/29937/308/5650/6372/715/79594/7010/8578/5624/5465/9037/5199/8840/3479/5176/197/81494/948/…
GO:0061180	mammary gland epithelium development	35	-0.382023	-1.36494	0.0761644	0.251661	5469/7040/6356/208/6926/208/780/3398/5594/3664/3717/6714/1435/5241/6714/2119/25928/8600
GO:0021700	developmental maturation	113	0.321935	1.28182	0.0775816	0.255977	7059/5979/1003/3952/3479/4653/22883/2260/4313/6900/9331/1001/9378/11005/2261/4204/5741/8578/3479/23025/132141/10220
GO:0009792	embryo development ending in birth or egg hatching	180	0.297684	1.25733	0.0777833	0.256276	5754/3479/115908/655/10512/1969/652/54910/2260/10653/6422/221395/1280/1277/4920/1280/5950/4323/5335/824/50515/3481/6692/3479/3373/4325/1856/4242/8915/23509/284/6469/2530/94/196051/1956/51478/83605/207/5604/102/4952/1825/4851/9394/5801/8289/51684
GO:1903391	regulation of adherens junction organization	31	0.439582	1.39217	0.0783425	0.25775	4653/3273/654/4035/6422/1946/4035/4323/8829/7010
GO:0046323	glucose import	27	0.45631	1.40576	0.0787558	0.25874	3952/3479/3643/5741/3479/55600/5781/3099/8682/207/7124/3630/9965/2719
GO:2001239	regulation of extrinsic apoptotic signaling pathway in absence of ligand	27	0.456043	1.40494	0.0790867	0.259458	5979/219699/2260/389400/1280/1280/3303/219699
GO:0014911	positive regulation of smooth muscle cell migration	21	0.480523	1.40978	0.0792414	0.25958	3479/10631/3488/4035/4035/8829/8840/3479
GO:0060976	coronary vasculature development	20	0.484216	1.40472	0.0793489	0.25958	5754/652/23129/8829/7423/7049/4851/51684/2719/7422/8862/639/7422/5159
GO:0008645	hexose transmembrane transport	38	0.412613	1.3723	0.08061	0.262588	3952/3479/3643/5741/3479/55600/5781/3099/8682/718/207/7124/3630/9965/2719/2688
GO:0015749	monosaccharide transmembrane transport	38	0.412613	1.3723	0.08061	0.262588	3952/3479/3643/5741/3479/55600/5781/3099/8682/718/207/7124/3630/9965/2719/2688
GO:0034219	carbohydrate transmembrane transport	38	0.412613	1.3723	0.08061	0.262588	3952/3479/3643/5741/3479/55600/5781/3099/8682/718/207/7124/3630/9965/2719/2688
GO:0032434	regulation of proteasomal ubiquitin-dependent protein catabolic process	41	-0.354322	-1.32422	0.0812183	0.264196	258010/5601/10755/2931/6613/1453/9529/56893/3300/9817/9817/150684/29978/3303/3326
GO:0050954	sensory perception of mechanical stimulus	39	0.409076	1.36721	0.0814423	0.264552	53942/4919/2260/1302/1280/1277/1280/6387/53405/3815/6387/1690/10083/4646
GO:1900046	regulation of hemostasis	52	0.380066	1.34054	0.0828528	0.26872	1311/2191/3273/5328/7099/350/3827/308/5624/948
GO:0006901	vesicle coating	28	-0.40128	-1.36577	0.0829585	0.26872	8615/8775/1453/56681/84364/27095/59349/5265
GO:0003197	endocardial cushion development	23	0.464481	1.3844	0.0834174	0.269827	6092/655/652/6091/182/2022/94/4851
GO:0033365	protein localization to organelle	271	-0.224351	-1.15398	0.083558	0.269903	983/10403/23163/3837/9419/27183/5962/2316/4088/5373/55869/10018/3550/10049/637/4792/9179/131118/5590/23481/7295/4436/5469/5295/6233/4904/7040/287/55973/79778/5552/975/3329/92609/29107/5743/7533/665/26063/347/79589/5599/2810/5594/2931/6500/1459/7430/26088/10073/2752/55670/6741/5562/6191/10982/2634/5880/6188/1453/6201/142/27429/7529/6714/22919/142/1432/2646/7534/3417/373156/2633/55916/23435/6714/71…
GO:0051896	regulation of protein kinase B signaling	131	0.311175	1.26666	0.0838323	0.270411	5979/3952/4915/4653/3488/1969/2260/4254/389400/3643/3480/9365/2621/57333/2261/79594/7010/3481/9037/3815/2022/5781/284/3375/2246/1956/1649/5795/57462/207/7124/942/2066/3630
GO:0043244	regulation of protein complex disassembly	35	0.419509	1.37338	0.0843563	0.271721	85477/2934/2934/23075/3643/3480/444/664/9037/88/1073/51474/7124/822
GO:0061756	leukocyte adhesion to vascular endothelial cell	22	0.470824	1.39286	0.0849916	0.273385	3952/6387/6387/6370/7412/3695/6403/56477/7124/3689
GO:0002040	sprouting angiogenesis	63	0.364307	1.32768	0.0852622	0.273874	1969/652/1948/2050/57556/2324/8829/9723/6091/7010/9037/10000/55742/284/7423/2246/94/207/4851/9353
GO:0000075	cell cycle checkpoint	59	-0.317388	-1.29395	0.0854179	0.273978	983/10403/57646/27183/3550/4361/1111/440275/4436/8091/7040/51499/4085/5810/6419/25949/9984/2810/1432/835/7157/1026/1017/5111/7919/5934
GO:0043086	negative regulation of catalytic activity	335	0.268516	1.20274	0.0855323	0.273978	1293/340267/3730/135228/655/6418/3273/7077/652/1893/10653/80760/84651/1473/5104/6422/5764/1378/327657/5267/274/3698/2048/3480/1474/341/5998/643394/866/1470/10047/27329/2167/2621/2041/720/58189/1471/22925/27250/27344/11005/3827/308/5275/149708/10114/6692/117584/5176/3458/10236/197/260434/1846/121256/26998/5575/3697/867/1030/58503/5502/4318/408187/462/1293/5795/718/153218/207/7124/256394/1469/4851/…
GO:0043065	positive regulation of apoptotic process	284	0.274297	1.21196	0.0861467	0.275422	5979/6424/2191/57124/6416/85477/3952/655/3273/2934/10541/3486/2934/652/8738/6422/5764/274/4916/4049/8717/5335/8874/27250/664/8742/51147/3593/6091/824/10859/3827/308/80781/79594/1612/355/338442/8633/3458/8626/323/8772/22861/8795/8915/4049/54205/6279/3375/8682/4318/1649/355/84807/207/7124/1020/400916/102/4851/7164/220/7532/9353/8767/3593/7316/7052/53832
GO:0055026	negative regulation of cardiac muscle tissue development	21	-0.443967	-1.38254	0.0863836	0.275422	2253/859/28514/2931/650/5728/5999/2697/7528/5600/6910
GO:0007605	sensory perception of sound	31	0.433053	1.3715	0.0864357	0.275422	53942/4919/2260/1302/1280/1277/1280/53405/3815/1690/10083/4646
GO:0001959	regulation of cytokine-mediated signaling pathway	74	0.350442	1.30505	0.0865052	0.275422	7837/1893/2621/8717/3303/3977/6091/6586/79594/117584/3458/3459/8772/5781/7850/260434/284/146722/7185/7124/9353/8767/3554/26525/865/3303/5071
GO:0016567	protein ubiquitination	188	-0.240312	-1.18083	0.0865801	0.275422	378925/8658/5682/7322/5687/3303/5685/3303/10393/5720/596/79444/10537/25/83737/284996/57484/7319/3304/10273/3303/8877/23113/55829/9025/55869/7337/5683/5930/330/51619/55120/55905/3303/10197/5469/1499/6233/79444/5601/27338/11338/84259/4085/10193/29089/9040/4779/7326/79589/57820/200312/23168/2931/6500/7327/23072/5728/5692/6188/408/6201/57092/9529/55208/329/3300/998/7324/5721/84133/9817/9817/150684/11…
GO:0036293	response to decreased oxygen levels	169	0.297704	1.24703	0.0869784	0.276308	3952/10631/655/114990/5066/5179/177/5352/4313/10397/6422/5764/4151/6649/5328/481/285/4049/4323/664/6387/824/5713/4204/8751/7010/5465/114131/6387/7412/4049/7423/867/3099/94
GO:0042060	wound healing	279	0.275213	1.21427	0.0872515	0.276794	1311/2191/5754/64094/3479/10631/135228/5738/3273/3371/2934/2335/2934/3371/177/3371/3371/2335/3371/1281/2027/5104/5764/11093/2192/2335/1277/5328/3484/825/2165/2162/7099/3371/10404/1001/2621/350/7450/58189/5873/3827/308/8751/5624/5465/8840/3479/84750/375033/948/7301/5781/5547/6279/6469/5575/5653/80274/90070/6403/94
GO:0043030	regulation of macrophage activation	37	-0.369678	-1.34265	0.0874165	0.276937	3329/972/3566/84868/3586/9572/4317/3735/8530/2213/3929/9173
GO:0072089	stem cell proliferation	39	0.404579	1.35218	0.0876593	0.277325	1636/2260/4254/5764/2192/192669/7005/54894/6469/64399/4851/7066/9048/7422/23654
GO:0048640	negative regulation of developmental growth	58	0.367278	1.32106	0.088314	0.279014	10512/652/54910/5802/6422/65078/56920/5950/57556/8829/9723/2261/5465/9037
GO:0070507	regulation of microtubule cytoskeleton organization	58	-0.318225	-1.2887	0.0884686	0.27912	25/1213/9181/3304/8850/3303/85458/27243/3925/1111/859/11075/3303/1499/25978/10263/50810/81551/2931/387/5562/10982/6188/5879/22919/2288/2770/9126/4733/3303/2042
GO:0034656	nucleobase-containing small molecule catabolic process	20	-0.450749	-1.38485	0.0886508	0.279312	51816/56953/2931/953/4521/53343/7378/1890/60489
GO:0060071	Wnt signaling pathway, planar cell polarity pathway	51	0.378275	1.33059	0.0893345	0.280064	5754/4919/115908/6422/4920/57664/161/5713/1856/5710/5690/2719/5694/5698/5691/5686/5717
GO:0090175	regulation of establishment of planar polarity	51	0.378275	1.33059	0.0893345	0.280064	5754/4919/115908/6422/4920/57664/161/5713/1856/5710/5690/2719/5694/5698/5691/5686/5717
GO:0072330	monocarboxylic acid biosynthetic process	118	0.315124	1.26072	0.0893379	0.280064	1382/3479/337/27306/2027/56624/633/3643/83440/341/2026/5730/5465/10090/3479/3458/1109/23417/230/47/33/957/5232/1463/3099/3638/226/3630/220/9965/9444/10170/5236/2584/2819/54541/112817/2948
GO:0034333	adherens junction assembly	36	0.413195	1.35862	0.089375	0.280064	4653/3273/4035/6422/1946/4035/4323/8829/8874/7010/88
GO:0044091	membrane biogenesis	20	0.47714	1.38419	0.0902001	0.281883	2048/57555/4038/9378/22871/5789/5660/54413
GO:0071709	membrane assembly	20	0.47714	1.38419	0.0902001	0.281883	2048/57555/4038/9378/22871/5789/5660/54413
GO:0071496	cellular response to external stimulus	145	0.301705	1.24499	0.0911885	0.284127	10919/6416/3952/10631/3371/5179/3371/654/3371/26/3371/3371/968/8738/5251/6422/5764/1277/7099/3371/2621/1265/1824/664/1312/57535/355/114131/2022/1515/8772/5781/7412/8795/8915
GO:0055006	cardiac cell development	35	0.414672	1.35755	0.0912811	0.284127	6416/3479/652/4604/9172/27250/182/5465/88/8048/3479
GO:2001237	negative regulation of extrinsic apoptotic signaling pathway	59	0.364072	1.3114	0.0912875	0.284127	3479/219699/652/389400/55179/1280/1280/8717/3303/8829/219699/355/3479/117584/8772/8795/8682/3685/355/207/7124
GO:0042742	defense response to bacterium	153	-0.247	-1.18959	0.092437	0.287317	3240/1667/245934/414325/3934/1991/4025/140596/338339/114609/306/84868/4069/29110/3586/2634/25818/6039/3148/6590/3240/55576/6364/129530/1672/130120/6223/11096/6156/116842/3507/3497/1401/56833/9636/4049/57817/5320/4353/3929/3493/10578
GO:0051169	nuclear transport	106	-0.268965	-1.22233	0.0934363	0.289732	10482/6741/6774/51501/11168/3837/8498/2316/4088/8536/55308/4792/7295/5566/3313/5469/5295/51277/7040/11338/29107/5743/5501/347/9984/2810/5594/6637/10073/6741/3181/6431/3178/3159/1432/2646/8106/55916/23435/6432/9785/6633/7157/1026/183/7919/3838
GO:0030888	regulation of B cell proliferation	37	-0.367438	-1.33452	0.0935412	0.289732	596/23495/972/11314/695/952/604/3574/3558/3565/975/972/114609/836/3586/7037/1026/7037/2213/51237
GO:0051301	cell division	174	-0.243927	-1.1857	0.093591	0.289732	2251/22924/4609/51434/29072/375/2253/5473/311/5473/389/2253/5933/2253/8658/891/10393/2249/9101/10617/11200/9798/1213/9181/56034/983/5899/10403/29127/85458/9025/27183/27243/3925/2253/2035/6993/8091/7424/4904/25978/7040/55964/84432/53918/8900/27338/23111/4085/10263/5501/7150/56287/685/28514/890/10755/7329/10776/2810/2029/5228/387/10982/6188/51550/4192/22919/1072/998/2770/1070/23172/5898/9126/7073/1…
GO:0005976	polysaccharide metabolic process	40	0.399694	1.34461	0.0942522	0.291388	3479/4126/3340/5443/3643/374907/2135/5741/3481/3479/3572/10678/5502/207/3630
GO:0060389	pathway-restricted SMAD protein phosphorylation	44	0.391394	1.33938	0.0951648	0.293458	655/654/652/2658/57045/7044/2022/10220/6386/3626/94/7049/2662
GO:0006112	energy reserve metabolic process	31	0.428386	1.35672	0.0951764	0.293458	3952/3479/221395/5443/3643/9365/5741/3481/3479/3572/5502/207/3630
GO:0002576	platelet degranulation	90	0.332084	1.27842	0.0964157	0.296882	3479/135228/3273/2335/2335/1893/7044/5267/2335/7123/2162/2621/350/7450/1675/3827/308/3481/88/3479/197/948
GO:0034764	positive regulation of transmembrane transport	72	0.34892	1.29494	0.096635	0.297161	3479/481/825/2048/3643/5335/2745/5741/88/3479/3458/55600/5781/483/1520/90070/4283/482/718/207/400916/3630/5336/9965/54413/2719/65267/2688
GO:0001885	endothelial cell development	31	0.427839	1.35498	0.0967951	0.297257	1003/5802/2947/80781/5624/2022/11061/83605/7124
GO:0045646	regulation of erythrocyte differentiation	22	-0.428929	-1.36115	0.0972018	0.297958	4067/3303/4067/3624/3303/3303/6774/3304/3303/3624/567/3313/3303/5469/23543/3398/3148/1432/91/3303/9636/6772
GO:0010634	positive regulation of epithelial cell migration	76	0.342307	1.28096	0.0972818	0.297958	64094/652/2260/6863/2324/152007/8829/5335/7010/9037/3458/3373/10000/8828/284/2246/4318/506/207
GO:0010463	mesenchymal cell proliferation	21	0.466974	1.37003	0.0975279	0.298316	655/652/2260/5764
GO:0001818	negative regulation of cytokine production	139	0.302383	1.23971	0.0978822	0.299003	114899/3479/27020/10457/2335/1969/177/2260/2335/5802/57045/6441/2335/27242/5443/7099/1001/2621/55366/27250/3593/10859/9466/79594/3479/3458/945/80380/7850/8993/10457/284
GO:0043543	protein acylation	61	-0.308379	-1.268	0.098513	0.299834	51125/7040/322/23774/6885/4191/5595/2752/5562/84681/408/8260/5447/8089/6591/79683/10933/1387/11091/3662
GO:0001656	metanephros development	30	0.429919	1.35202	0.0985318	0.299834	5979/6092/655/652
GO:0072132	mesenchyme morphogenesis	24	0.451396	1.35538	0.0985488	0.299834	6092/655/2260/6091/2022/94/4851
GO:0001941	postsynaptic membrane organization	20	0.47156	1.368	0.0986775	0.299834	5764/2048/57555/4038/9378/22871
GO:0032886	regulation of microtubule-based process	63	-0.304306	-1.25769	0.0988043	0.299834	25/1213/9181/3304/8850/3303/85458/27243/3925/1111/859/11075/3303/1499/25978/10263/50810/81551/2931/387/5562/2064/10982/6188/5879/22919/2288/2770/9126/4733/3303/2042
GO:2000058	regulation of ubiquitin-dependent protein catabolic process	52	-0.324886	-1.28484	0.0990041	0.300046	258010/5601/2185/10755/2931/1459/5728/6613/1453/6201/9529/56893/3300/9817/9817/150684/29978/3303/3326
GO:0140056	organelle localization by membrane tethering	48	-0.333884	-1.29834	0.0996524	0.301614	983/5899/23673/5566/6804/8615/5341/815/115827/1453/22919/8673/9342/1080/112755/8677/3320
GO:0002286	T cell activation involved in immune response	63	-0.303789	-1.25555	0.100063	0.30246	3445/84868/3569/7157/3449/6774/3936/604/149233/3442/3558/440275/5590/3146/6097/282618/975/3958/3594/3566/3683/338339/3441/84868/3444/8995/3452/3456/4192/7292/8809/3467/64218/7157/2213/3662
GO:1990266	neutrophil migration	88	-0.281341	-1.2282	0.100786	0.304247	57126/6356/84639/120425/972/7409/3958/114609/5880/5879/6368/4192/6354/6355/6364/3557/3627/56833/6288/4283/6373/3929/6368/27179/5657
GO:0055067	monovalent inorganic cation homeostasis	31	-0.379687	-1.3191	0.101411	0.305734	5594/5595/5538/766/760/1585/1080/4097/5020/183/56833
GO:0032411	positive regulation of transporter activity	32	0.420237	1.34178	0.10235	0.30816	481/2048/2745/88/3458/483/1520/482/400916/5336/54413/65267/6786/54209/9143/11261
GO:0071559	response to transforming growth factor beta	122	0.308273	1.23842	0.102598	0.308252	1003/10631/135228/114990/2331/5179/255743/1281/57045/7044/6422/8425/1277/7123/54829
GO:1901135	carbohydrate derivative metabolic process	498	0.253082	1.16299	0.102648	0.308252	176/3339/3952/10894/4060/3479/4126/133584/2331/1969/57452/152002/30833/1990/4958/30815/80760/2817/2027/11093/54928/84892/118430/1280/53947/481/3698/2990/1280/8704/28/633/3340/3643/4724/374907/83440/2762/254773/132/2135/9331/143888/27284/2026/1471/4669/3303/1339/26035/4879/50515/4204/5741/84197/5465/9917/10090/30968/3479/84750/3815/266722/3458/114770/3373/1109/2760/23417/3704/84320/230/4907/47/110…
GO:0043068	positive regulation of programmed cell death	287	0.269919	1.19392	0.103184	0.309391	5979/6424/2191/57124/6416/85477/3952/655/3273/2934/10541/3486/2934/652/8738/6422/5764/274/4916/4049/8717/5335/8874/27250/664/8742/51147/3593/6091/824/10859/3827/308/80781/79594/1612/355/338442/8633/3458/8626/323/8772/22861/8795/8915/4049/54205/6279/3375/8682/4318/1649/355/84807/207/7124/1020/400916/102/4851/7164/220/7532/9353/8767/3593/7316/7052/53832
GO:0071560	cellular response to transforming growth factor beta stimulus	119	0.310267	1.24352	0.103448	0.309391	1003/10631/135228/114990/2331/5179/255743/1281/57045/7044/6422/8425/1277/7123/54829
GO:0006066	alcohol metabolic process	150	0.296548	1.22817	0.103562	0.309391	3952/3479/654/2260/337/54928/56624/1727/5950/341/27329/27284/126/5335/4204/5741/8578/3479/1719/3458/1109/127/47/33/2246/51474/128/51478/3638/7124/4952/283871/5336/220/231/91734/27122/27163/3973/10170/3157/124/2584/2819
GO:1905897	regulation of response to endoplasmic reticulum stress	37	-0.360491	-1.30929	0.103563	0.309391	51060/3303/1191/120892/11315/6449/1388/3303/3303/4690/5771/3303/55829/8440/10018/10551/3303/5295/5770/258010/4779/27248/7327/7873/10961/29978/3303/2213
GO:0050654	chondroitin sulfate proteoglycan metabolic process	27	0.437205	1.3469	0.104897	0.31289	133584/54928/633/50515/3373/51363/83539/1463
GO:2000379	positive regulation of reactive oxygen species metabolic process	57	-0.31344	-1.26272	0.105006	0.31289	7040/113277/57126/64581/5743/10193/2185/7498/5806/3717/2885/4317/1432/2773/7157/1026/183/1401/3320/3326
GO:0048247	lymphocyte chemotaxis	43	-0.337532	-1.28147	0.10544	0.313779	9547/6368/6354/6355/6364/10850/3627/6288/6373/6368
GO:0032970	regulation of actin filament-based process	141	0.299487	1.23003	0.106065	0.31523	85477/4653/5066/3273/2934/2934/4035/6422/2044/23075/274/1946/4916/6863/4035/2041/1265/8829/1824/9723/6387/7010/9037/1829/88/1436/6387/1073
GO:0017038	protein import	65	-0.30023	-1.2461	0.106274	0.315236	6774/51501/3837/2316/4088/4792/131118/348/5469/5295/7040/3329/92609/29107/5743/347/5594/10073/55670/1432/2646/55916/23435/7157/1026/183/3838/80273/3320
GO:0030042	actin filament depolymerization	20	0.467381	1.35588	0.106477	0.315236	85477/2934/2934/23075/9037/88/1073/51474/822
GO:0030834	regulation of actin filament depolymerization	20	0.467381	1.35588	0.106477	0.315236	85477/2934/2934/23075/9037/88/1073/51474/822
GO:0045806	negative regulation of endocytosis	38	-0.354579	-1.30002	0.106764	0.31568	3146/7040/192683/255738/3958/5728/5879/347730/29978/112755/2213/2042/5657
GO:0006352	DNA-templated transcription, initiation	63	-0.300303	-1.24114	0.107615	0.31779	1490/8850/983/55814/10891/5440/3146/29959/6925/3164/5469/1499/6097/7004/6908/2494/5595/5728/9519/5439/9572/7019/5241/6910/7157/1026/902/10923/8148/27297/4853/1387
GO:0045445	myoblast differentiation	40	0.39231	1.31977	0.108467	0.319389	50937/3479/3486/652/91653/825/182/3479/6469/4283/1649/7124/4851/8740/2323/3956
GO:0060393	regulation of pathway-restricted SMAD protein phosphorylation	41	0.390942	1.31893	0.108702	0.319389	655/654/652/2658/57045/7044/2022/10220/6386/3626/94
GO:0015949	nucleobase-containing small molecule interconversion	21	-0.43118	-1.34273	0.108834	0.319389	1635/50484/4833/7296/2936/204/1854
GO:0016042	lipid catabolic process	129	-0.252979	-1.18799	0.108844	0.319389	208/7533/5920/5049/26063/6343/208/2169/196463/37/1632/5406/2172/1892/5562/7941/84681/1666/5538/2168/3033/38/26275/3417/11145/8074/427/6822/23646/79887/6609/3074/5320/54979/340204
GO:0097193	intrinsic apoptotic signaling pathway	112	-0.262038	-1.20514	0.108849	0.319389	10017/3303/3162/3303/7157/960/4690/51741/3190/596/11200/5771/972/25/7178/8428/9181/4170/3303/55829/57646/10105/6647/3932/8440/10018/637/3303/4436/5295/50484/2023/51499/5770/972/5743/2810/836/3315/4170/9131/6188/60401/6201/5163/3717/9529/142/27429/6714/10961/142/835/6591/6714/7133/3428/7157/1026/7133/3303/3428/2056
GO:0022617	extracellular matrix disassembly	58	0.358229	1.28851	0.109426	0.320675	2191/4322/7077/4313/4035/7177/649/7092/4035/4323/1471/824/5650/8751/1515/4325/1520/80274/4318
GO:0018209	peptidyl-serine modification	156	-0.242428	-1.16856	0.109756	0.321152	5590/817/5603/7295/5566/8091/6300/814/7040/11009/2589/5170/8550/5601/208/5743/4908/7150/9623/51719/23617/2591/2641/6198/79625/815/5599/208/3441/5594/2931/5595/3444/1459/8550/29110/5894/5562/23678/3452/1453/408/8260/3456/142/6714/142/56983/1432/3467/5217/6714/1017/2056/7443/3320/3326
GO:0051893	regulation of focal adhesion assembly	27	0.433881	1.33666	0.110192	0.321152	4653/3273/4035/6422/1946/4035/4323/8829/7010
GO:0090109	regulation of cell-substrate junction assembly	27	0.433881	1.33666	0.110192	0.321152	4653/3273/4035/6422/1946/4035/4323/8829/7010
GO:0030036	actin cytoskeleton organization	235	0.276357	1.20044	0.110206	0.321152	5754/7148/85477/84168/4653/5066/3273/2934/2934/1809/4035/6422/2044/83543/23075/825/274/1946/4604/4916/9172/9844/6863/4035/2041/1265/8829/9723/6387/7010/9037/88/8048/3815/1436/6387/6386/55742/8476/1073/29993/55761/10083/6525/51474/9051
GO:0002250	adaptive immune response	240	-0.225192	-1.13818	0.110285	0.321152	10148/962/1178/1445/8764/339390/53833/3558/2244/440275/5590/3902/567/5294/3125/3146/4436/3135/80329/814/3565/4068/6097/51010/7040/29126/10332/975/3329/972/3659/2185/3594/3566/970/6885/9984/338339/3441/84868/3444/909/3586/51571/11119/80328/714/8995/7037/3452/11025/3717/3456/718/729/7292/8809/182/3467/608/718/64218/919/722/7133/7133/81622/727/10288/720/3507/10666/3497/1401/7037/4049/2213/51752/727/…
GO:0002443	leukocyte mediated immunity	434	-0.203795	-1.10005	0.110629	0.321595	3135/8514/80329/3565/4068/51125/51010/7040/1509/160364/5170/302/57126/975/1118/258010/3329/6709/3240/972/7409/1667/5049/51816/3958/3934/10855/3594/3566/51719/7414/1991/3683/970/6885/9984/338339/2219/306/84868/5594/80142/6402/4069/909/10970/27180/3586/51571/3848/387/80328/714/5806/7037/6947/5880/11025/5879/3456/718/729/7292/8809/6590/1/4317/929/6036/3240/182/8673/1432/718/3417/2547/722/10321/9342/…
GO:0140013	meiotic nuclear division	27	-0.391047	-1.31271	0.111111	0.321595	4915/27020/177/5764/2048/2043/22871/4204/26045
GO:0060291	long-term synaptic potentiation	42	0.387512	1.31415	0.111111	0.321595	4361/3297/5892/80010/8900/5810/57820/676/2072
GO:0032233	positive regulation of actin filament bundle assembly	30	0.422563	1.32889	0.111256	0.321595	4653/6422/23075/6863/2041/8829
GO:0000726	non-recombinational repair	21	-0.43063	-1.34101	0.111274	0.321595	84142/24144/9025/4361/3297/8091/6419/2072/7518/2547/84309/79840
GO:0006303	double-strand break repair via nonhomologous end joining	21	-0.43063	-1.34101	0.111274	0.321595	84142/24144/9025/4361/3297/8091/6419/2072/7518/2547/84309/79840
GO:0006289	nucleotide-excision repair	25	-0.398687	-1.31038	0.111493	0.321825	5440/6917/3150/11284/6233/5439/2072/142/142/64708/7157/902/5111
GO:0006914	autophagy	152	-0.243528	-1.17061	0.111842	0.321913	3312/1457/2597/11315/10135/3964/27/3587/3162/140735/7157/23557/81876/596/25/23710/51534/1213/6774/4077/5747/64121/4170/310/9517/10273/5899/3953/10891/27183/23673/11337/10018/310/27243/440275/3146/5566/3565/25978/826/11345/57103/258010/23192/10241/5049/10193/665/5599/6885/836/2931/5595/1459/29110/3315/3586/4170/5562/9559/2072/27429/6714/493856/56893/1982/8673/7345/9342/823/2773/6714/3428/7157/2997…
GO:0061919	process utilizing autophagic mechanism	152	-0.243528	-1.17061	0.111842	0.321913	3312/1457/2597/11315/10135/3964/27/3587/3162/140735/7157/23557/81876/596/25/23710/51534/1213/6774/4077/5747/64121/4170/310/9517/10273/5899/3953/10891/27183/23673/11337/10018/310/27243/440275/3146/5566/3565/25978/826/11345/57103/258010/23192/10241/5049/10193/665/5599/6885/836/2931/5595/1459/29110/3315/3586/4170/5562/9559/2072/27429/6714/493856/56893/1982/8673/7345/9342/823/2773/6714/3428/7157/2997…
GO:1901136	carbohydrate derivative catabolic process	92	0.325335	1.25776	0.111942	0.321913	176/3339/10894/4060/4126/2331/30833/1990/4958/2817/2990/633/254773/1471/4669/114770/3373/2760/23417/3704/4907/11081/8993
GO:0045214	sarcomere organization	21	0.456689	1.33985	0.112089	0.321935	825/4604/9172/88/8048/1073
GO:0042509	regulation of tyrosine phosphorylation of STAT protein	58	0.356641	1.28281	0.1124	0.322424	3952/3479/2690/116379/3593/2261/8784/3479/3815/3458/1436/1489/3572/8784/133396/7124/2066/9244/3570/3593/2534/2688
GO:0007260	tyrosine phosphorylation of STAT protein	59	0.355629	1.28099	0.112697	0.322876	3952/3479/2690/116379/3593/2261/8784/3479/3815/3458/1436/1489/3572/8784/133396/7124/2066/9244/3570/3593/2534/2688
GO:1905953	negative regulation of lipid localization	25	0.439911	1.33132	0.113284	0.323786	3952/341/22925/5465/5781/6469/3685/207/7124
GO:0010718	positive regulation of epithelial to mesenchymal transition	28	0.430991	1.33169	0.113296	0.323786	655/652/1277/152007/182/2022/6386/4851/25805/8313
GO:0042391	regulation of membrane potential	123	0.304215	1.22583	0.114037	0.325503	4915/4653/2894/869/5764/594857/481/274/4916/57555/6863/9378/22871/1824/664/2745/4204/79594/1829/30968/114131/88/948/6327/483/4897/482/9780/207/1020/400916
GO:0008643	carbohydrate transport	40	0.389179	1.30924	0.114957	0.327721	3952/3479/3643/5741/3479/55600/5781/3099/8682/718/207/7124/3630/9965/2719/2688
GO:0045123	cellular extravasation	44	0.380773	1.30303	0.115183	0.327962	3952/177/6387/83483/9466/6387/8772/6370/7412/3695/6403/56477/7499/7124/3689/566/3554/80310
GO:0002688	regulation of leukocyte chemotaxis	76	-0.284213	-1.22113	0.115461	0.328348	114609/5595/5228/7941/9547/5880/5879/4192/6354/26585/1432/1435/10850/3627/727/3735/56833/727/727/3929
GO:0031016	pancreas development	30	0.42111	1.32432	0.115824	0.328353	654/652/1990/3643/3481/10220/6469/207/3570/4233
GO:0032720	negative regulation of tumor necrosis factor production	32	0.414627	1.32387	0.115867	0.328353	3479/10457/5443/7099/2621/10859/9466/3479/945/10457/64115
GO:0071222	cellular response to lipopolysaccharide	114	-0.259295	-1.19363	0.115965	0.328353	84868/5594/5595/3586/387/9572/6714/7292/3148/929/4793/1432/8106/3557/9450/3055/6714/7133/7133/1437/3627/10288/929/27063/4283/57817/6373/3929/27179
GO:1901888	regulation of cell junction assembly	37	0.39381	1.3036	0.116032	0.328353	4653/3273/1636/1969/4035/6422/1946/4035/4323/8829/7010
GO:0019233	sensory perception of pain	39	0.389805	1.3028	0.116257	0.328429	5179/57555/6863/1312/3593/6387/4204/84197/6387/3375/58503/2047/1020/3593/55/2534
GO:0035335	peptidyl-tyrosine dephosphorylation	37	0.393628	1.303	0.116344	0.328429	10076/5802/5778/8073/5781/5789/1846/9107/5775/5795/283871/5801
GO:0046620	regulation of organ growth	45	-0.332556	-1.27059	0.116734	0.328929	5594/2931/5728/5999/2697/7528/5292/2303/5447/5600/1432/6910/7919/57817
GO:0006493	protein O-linked glycosylation	43	0.383631	1.30545	0.116806	0.328929	57452/152002/84892/118430/374907/143888/84197/4242/23509/51301/7423/10678/6388/55624/4582/9215
GO:0042866	pyruvate biosynthetic process	49	0.370781	1.2944	0.117324	0.329982	3479/2027/3643/83440/2026/5465/3479/3458/230/957/5232/3099/226/3630/5236/2584/2819/54541/112817
GO:0007585	respiratory gaseous exchange	22	0.449302	1.32919	0.117707	0.330656	6441/57555/2324/22871/50515/4204/2530/128/9407/54413
GO:1903362	regulation of cellular protein catabolic process	92	-0.272988	-1.20402	0.118449	0.332338	5747/3304/10273/3303/302/5962/7337/859/348/5566/3303/3949/10197/11345/302/975/258010/5601/255738/2185/4779/79589/10755/27248/2931/7327/1459/7430/5728/6613/1453/6201/9529/56893/3300/5721/9817/9817/150684/29978/3303/3320/3326
GO:1904018	positive regulation of vasculature development	105	0.312724	1.23372	0.119806	0.335735	126393/64094/1003/2658/1893/1990/1948/285/27329/2041/8829/5335/8742/7010/9037/3815/3373/2022/10000/7423/2246/3099/94
GO:0050766	positive regulation of phagocytosis	42	0.383395	1.30019	0.120396	0.33698	4035/6441/4035/2621/3560/720/5873/55423/3458/197/948/3685/146722/5795/718/7124/566/3601/140885/54209/4153
GO:0048524	positive regulation of viral process	41	-0.335937	-1.2555	0.120699	0.337419	27183/302/6895/5440/27243/348/5478/25978/302/2494/972/5439/1072/6780/5481/9126/3838
GO:0007492	endoderm development	33	0.406094	1.30607	0.121202	0.338107	1291/2335/652/2335/4313/2335/4323
GO:0035821	modification of morphology or physiology of other organism	88	-0.27411	-1.19664	0.121515	0.338107	3837/302/3346/4088/10018/440275/348/8091/7040/302/10332/64581/1667/414325/1991/10910/8542/4069/5806/5068/6590/1072/6355/8106/5968/9126/23435/130120/6223/6156/5967/3838/57817/325/10578
GO:0002253	activation of immune response	291	-0.218502	-1.12868	0.121523	0.338107	6885/92747/338339/2219/114609/84868/5594/6500/5595/7430/29110/11119/3848/5894/5692/7448/9572/714/6188/5879/2885/718/729/6714/329/998/929/5721/718/2633/2547/3055/919/722/6714/130120/3428/81622/727/629/59338/929/23586/720/3303/3507/3428/10666/3497/1401/7184/2213/727/1387/3662/51279/727/8547/3929/325/3320/3326/717/735/3493
GO:0000819	sister chromatid segregation	36	-0.35335	-1.2717	0.121532	0.338107	5518/8658/891/10403/29127/3837/27183/55869/3550/4361/27243/1499/25978/4085/2237/8260/9126
GO:2000403	positive regulation of lymphocyte migration	26	-0.389376	-1.29383	0.122061	0.33917	2185/387/9547/6354/6364/10850/3627
GO:0042310	vasoconstriction	27	0.425882	1.31202	0.122435	0.3395	1311/3952/1636
GO:0034103	regulation of tissue remodeling	46	0.373999	1.29005	0.122474	0.3395	7060/3952/10457/3273/177/6422/2324/1471/3593/1436/10457/3375/1956/338773
GO:0070925	organelle assembly	194	-0.231281	-1.14218	0.122845	0.339969	81876/83657/11200/28988/23710/9798/51534/9181/3304/3936/8850/3303/983/5899/29127/3837/27183/27302/5962/2316/23673/11337/338382/27243/9379/859/56647/9378/5566/81833/3303/25978/11345/57555/23192/5601/63917/83658/140609/7430/5728/9519/387/5562/50944/10982/51119/6188/1453/25802/347730/6714/22919/11127/2895/23172/9126/3055/9342/6714/6223/1437/29978/4733/6691/1656/1017/10146/3303/6136/27063/6193/9908/3…
GO:0060193	positive regulation of lipase activity	38	0.389354	1.29495	0.122938	0.339969	4915/2260/337/4916/350/5335/2261/5741/3815
GO:0016485	protein processing	145	0.293121	1.20957	0.123207	0.340304	1311/1636/2934/2934/2619/4179/11093/1378/56265/5328/6900/7123/1380/1368/26085/10418/444/350/1081/720/4323/27344/824/1363/715/5199/30968/81494/8772/4325/7850/148738/6469/5653/1520/1081/730/64115/5126/718/712/102/966/2/8767
GO:0036230	granulocyte activation	285	-0.217749	-1.12449	0.123919	0.341863	160364/302/57126/1118/258010/6709/3240/1667/5049/51816/3958/3934/10855/51719/7414/1991/3683/338339/2219/306/5594/80142/6402/4069/10970/27180/3848/387/5806/6947/11025/5879/718/6590/1/4317/929/6036/3240/8673/1432/718/3417/2547/10321/9342/823/427/5223/7133/7133/10288/3735/929/5645/5476/3303/12/4048/3074/2213/100049587/2215/8778/4353/5265/8778/11026/3320/3326/1116/2495/2512/5657/81567
GO:1903050	regulation of proteolysis involved in cellular protein catabolic process	76	-0.280833	-1.20661	0.124751	0.342742	5747/3304/10273/3303/7337/859/348/5566/3303/10197/11345/258010/5601/2185/4779/10755/27248/2931/7327/1459/5728/6613/1453/6201/9529/56893/3300/5721/9817/9817/150684/29978/3303/3326
GO:0043507	positive regulation of JUN kinase activity	26	0.427028	1.30673	0.124875	0.342742	6416/177/4920/2043/79594/1856/7124/8767
GO:2000351	regulation of endothelial cell apoptotic process	32	0.407508	1.30114	0.124879	0.342742	57124/2621/5335/27250/80781/7010/9037/284
GO:0051341	regulation of oxidoreductase activity	47	-0.32488	-1.25521	0.124927	0.342742	5447/3240/3001/2643/8074/2773/183/56833/94033/3320
GO:0033692	cellular polysaccharide biosynthetic process	22	0.445094	1.31675	0.125126	0.342742	3479/3340/3643/374907/2135/5741/3481/3479/10678/207/3630/5236/55276/2645/5741
GO:0034754	cellular hormone metabolic process	48	0.369733	1.28504	0.125153	0.342742	1382/654/112812/5950/126/1312/1109/127/6469/51478/220/231/27122/10170/124
GO:0043687	post-translational protein modification	143	0.293598	1.20945	0.125352	0.342742	54587/3371/5179/3488/3486/2335/3371/652/3371/140462/3371/2335/3371/11167/4148/2335/3484/3698/91851/3371/2621/720/1471/8073/3827/5713/5624/147111/197/54972/5861/285362/3490/462/3487/718/102/5710/3371/5589/5690/3371/8139/2719
GO:0051438	regulation of ubiquitin-protein transferase activity	21	-0.4234	-1.3185	0.125427	0.342742	7334/151636/7332/11315/25/10273/27338/84259/4085/5728/6201/9529/55208
GO:0050926	regulation of positive chemotaxis	20	0.455731	1.32208	0.126144	0.344295	177/285/4916/3603/6387/6387/7423/566/9048/7422/2277/7422/3673/2277/2255
GO:0032371	regulation of sterol transport	23	0.439798	1.31083	0.126472	0.344372	3952/337/4035/341/4035
GO:0032374	regulation of cholesterol transport	23	0.439798	1.31083	0.126472	0.344372	3952/337/4035/341/4035
GO:0007006	mitochondrial membrane organization	43	-0.330102	-1.25326	0.126753	0.344731	3303/3303/7157/596/522/6774/10971/3303/10105/10018/637/6993/3303/92609/7533/1267/665/55735/815/5599/2810/2931/7529/7534/7157/9551/3303/3320/3002
GO:0044262	cellular carbohydrate metabolic process	109	0.308629	1.22348	0.127151	0.345406	114899/3952/3479/4126/3486/54928/2990/3340/5443/3643/374907/2135/27329/4204/5741/84197/3481/5465/3479/23417/3572/10678/3099/5502/3487/207/4952/283871/3630/231/1196/3973/5236/2584/54541
GO:0048754	branching morphogenesis of an epithelial tube	66	0.341935	1.25413	0.127988	0.347272	655/3371/1969/3371/652/23129/3371/2658/3371/3371/255743/3371/55366/4323/8829/9723
GO:0050710	negative regulation of cytokine secretion	35	0.396216	1.29713	0.128423	0.348042	114899/2335/2335/2335/27242/2621/55366/10859/9466/7850/284
GO:0050900	leukocyte migration	270	0.266876	1.17418	0.128585	0.348072	7060/5979/3952/2335/177/2335/1893/4254/2817/30817/3897/5764/23075/6441/2335/1277/481/4920/6367/90952/285/6360/9255/4681/3543/2621/4323/23765/5335/3603/6387/3512/83483/6372/9466/8784/7010/58494/1113/55423/3815/6387/8772/6370/5781/7412/8795/483/284/6279/8784/7423/3695/6403/1441/56477/3685/4283/965/482/6358/7499/6520/207/7124/1088/102/3689/9353/566/9672/3570/4973/8740
GO:0048645	animal organ formation	30	0.413425	1.30015	0.128874	0.348447	6092/655/652/2260/6091/8626/6469/2246
GO:1903727	positive regulation of phospholipid metabolic process	27	0.422651	1.30207	0.129054	0.348523	221395/824/2261/7010/2170/30968/3815
GO:0010498	proteasomal protein catabolic process	156	-0.239472	-1.15431	0.129456	0.349019	5566/23753/3303/10197/1499/6233/11345/258010/5601/7353/27338/4085/10193/4779/7326/10755/27248/2931/6500/7327/23072/6613/5692/6782/9572/1453/408/57092/9529/329/56893/3300/7324/7345/5721/9817/9817/150684/29978/1017/3303/10612/7184/3326
GO:0050918	positive chemotaxis	53	0.356923	1.26254	0.12954	0.349019	10457/652/177/4035/285/6360/4916/4035/8829/3603/6387/9037/6387/10457/284/7423/5795/566/5365/4233/9048/10584/7422
GO:0006282	regulation of DNA repair	32	-0.36323	-1.27096	0.129815	0.349135	7334/8313/151636/2305/29072/1660/1054/84142/1956/24144/9025/1111/3297/3146/8091/322/57103/6419/5429/6188/142/56893/142/84309/5111
GO:0044057	regulation of system process	226	0.273722	1.18254	0.129886	0.349135	114899/126393/3952/3479/1636/3488/654/177/2260/337/255743/869/481/274/27242/5443/57555/6863/2621/444/11202/9378/22871/1824/1312/4879/4204/4634/338442/55799/5465/1829/1113/8048/3479/3815
GO:0031669	cellular response to nutrient levels	91	0.320635	1.23563	0.130108	0.349326	10919/3952/10631/3371/5179/3371/3371/26/3371/3371/968/5251/6422/5764/1277/3371/2621/1824/1312/57535/355/114131/1515
GO:0007517	muscle organ development	131	0.295937	1.20464	0.130955	0.351192	1293/50937/3479/1271/652/2260/2817/1281/1948/825/93185/3908/4604/5950/9172/43/4634/5465/8048/3479/2022/1073/1489/6469/6525/2047/92737/7049/1293/57462/1020/2066/4851
GO:1903556	negative regulation of tumor necrosis factor superfamily cytokine production	34	0.398589	1.29376	0.131872	0.353238	3479/10457/5443/7099/2621/10859/9466/3479/945/10457/64115
GO:0010332	response to gamma radiation	21	-0.419551	-1.30651	0.13226	0.353326	5562/142/6354/142/2547/7157/1026/3627
GO:0006096	glycolytic process	48	0.36675	1.27468	0.132479	0.353326	3479/2027/3643/83440/2026/5465/3479/3458/230/957/5232/3099/226/3630/5236/2584/2819/54541
GO:0006757	ATP generation from ADP	48	0.36675	1.27468	0.132479	0.353326	3479/2027/3643/83440/2026/5465/3479/3458/230/957/5232/3099/226/3630/5236/2584/2819/54541
GO:0032956	regulation of actin cytoskeleton organization	130	0.295546	1.20185	0.132518	0.353326	85477/4653/5066/3273/2934/2934/4035/6422/2044/23075/274/1946/4916/6863/4035/2041/8829/9723/6387/7010/9037/88/1436/6387/1073
GO:2001242	regulation of intrinsic apoptotic signaling pathway	68	-0.289489	-1.2155	0.133206	0.354538	3303/3303/7157/960/4690/3190/596/5771/972/7178/9181/4170/3303/55829/10105/6647/3932/8440/10018/637/3303/50484/2023/51499/5770/972/5743/3315/4170/6188/6201/9529/142/27429/6714/10961/142/6591/6714/7157/3303/2056
GO:0022406	membrane docking	54	-0.308945	-1.23143	0.133373	0.354538	983/5899/23673/5566/6804/8615/5341/815/7430/115827/1453/22919/8673/9342/1080/112755/8677/3320
GO:0043299	leukocyte degranulation	300	-0.216162	-1.12024	0.133433	0.354538	160364/5170/302/57126/1118/258010/6709/3240/1667/5049/51816/3958/3934/10855/3566/51719/7414/1991/3683/338339/2219/306/5594/80142/6402/4069/10970/27180/3848/387/5806/6947/5880/11025/5879/718/6590/1/4317/929/6036/3240/8673/1432/718/3417/2547/3055/10321/9342/823/427/5223/7133/7133/10288/929/5645/6284/5476/3303/12/4048/3074/2213/100049587/2215/8778/4353/5265/8778/11026/3320/3326/1116/2495/2512/5657/8…
GO:0071622	regulation of granulocyte chemotaxis	29	-0.371711	-1.27364	0.133974	0.355272	3576/972/6375/57118/57402/972/114609/5595/5880/5879/4192/1432/1435/3735/3929
GO:0018958	phenol-containing compound metabolic process	32	0.402844	1.28625	0.134213	0.355272	6490/10404/1001/27284/314/1081/1312/434/5409/51301/1081/3689/231
GO:0008543	fibroblast growth factor receptor signaling pathway	66	0.340565	1.2491	0.134402	0.355272	3730/64094/23768/27020/2260/2817/23767/9365
GO:0050890	cognition	116	0.302986	1.20774	0.13444	0.355272	4915/27020/177/590/5764/874/594857/6900/8704/2048/3643/6863/11202/9378/10752/1312/4204/84197/5176/3815/2760/9369/5575/1956/567/26047/7124/1020/1393/3630/3973/54413/2534
GO:0051149	positive regulation of muscle cell differentiation	43	0.375368	1.27733	0.134514	0.355272	50937/93145/3479/652/91653/92304/1948/4323/824/3479/3815/2022
GO:0014823	response to activity	33	0.400133	1.2869	0.134634	0.355272	3952/10631/654/5764/825/285
GO:0009952	anterior/posterior pattern specification	50	0.361543	1.2685	0.135521	0.356824	50937/10512/652/6422/4920/2114/10220/23509/6469/1649/4851/2719/8313
GO:0071260	cellular response to mechanical stimulus	48	0.366017	1.27213	0.135531	0.356824	6416/654/8738/1277/7099/1265/664/355/2022/8772/5781/8795/8915/1956/355/9780/207/8740/4316
GO:0061045	negative regulation of wound healing	51	0.358606	1.2614	0.135825	0.35719	2191/135228/3273/177/5328/350/58189/3827/308/5624
GO:0046173	polyol biosynthetic process	35	0.392434	1.28474	0.137551	0.361317	3952/54928/56624/5335/5741/1719/283871/5336/231/3973
GO:0048194	Golgi vesicle budding	32	-0.361156	-1.2637	0.137731	0.361378	1453/56681/84364/27095/59349/5265
GO:0048813	dendrite morphogenesis	52	0.357808	1.26204	0.138392	0.362698	9201/26050/5764/1826/2048/2043/4038/22871/8829
GO:0030029	actin filament-based process	261	0.266464	1.1678	0.138968	0.363795	5754/7148/85477/84168/4653/5066/3273/2934/2934/1809/4035/6422/2044/83543/23075/825/274/1946/4604/4916/9172/9844/6863/4035/2041/1265/8829/1824/9723/6387/4634/7010/9037/1829/88/8048/3815/1436/6387/6386/55742/8476/1073/29993/6327/55761/10083/6525/51474/9051
GO:0010712	regulation of collagen metabolic process	21	0.442635	1.29862	0.13918	0.363939	2191/652/1471/2022/64115
GO:0016358	dendrite development	88	0.319493	1.22597	0.139883	0.365236	9201/26050/655/4147/5802/5764/1826/2048/2043/4038/22871/8829/4204/8578/5789/29993/2047/916/1020/102
GO:0006913	nucleocytoplasmic transport	104	-0.258847	-1.17088	0.14	0.365236	10482/6741/6774/51501/3837/8498/2316/4088/8536/55308/4792/7295/5566/3313/5469/5295/51277/7040/11338/29107/5743/5501/347/9984/2810/5594/6637/10073/6741/3181/6431/3178/1432/2646/8106/55916/23435/6432/9785/6633/7157/1026/183/7919/3838
GO:0006790	sulfur compound metabolic process	162	0.285348	1.18977	0.140152	0.365236	176/4060/2690/133584/2331/27306/4958/54928/51449/8704/633/3340/552900/79178/9331/27284/1312/26035/2947/50515/7263/10090/3373/23417/84320/47/11081/51363/284/83539/10678/1463/55256/2944
GO:0072332	intrinsic apoptotic signaling pathway by p53 class mediator	25	-0.387486	-1.27356	0.140472	0.365657	7157/960/51741/3190/596/11200/972/57646/4436/50484/51499/972/60401/6201/3428/7157/1026/3428
GO:0042733	embryonic digit morphogenesis	21	0.441433	1.2951	0.141212	0.36717	652/54928/4920/4038/50515/6469/4851
GO:0051321	meiotic cell cycle	36	-0.346736	-1.2479	0.141509	0.367529	4361/3297/5892/10927/80010/8900/5810/57820/676/2072/9126/1017
GO:0002275	myeloid cell activation involved in immune response	304	-0.214295	-1.10963	0.14178	0.367817	160364/5170/302/57126/1118/258010/6709/3240/1667/5049/51816/3958/3934/10855/3566/51719/7414/1991/3683/338339/2219/306/84868/5594/80142/6402/4069/10970/27180/3848/387/5806/6947/5880/11025/5879/718/6590/1/4317/929/6036/3240/8673/1432/718/3417/2547/10321/9342/823/427/5223/7133/7133/10288/3735/929/5645/6284/5476/3303/12/4048/3074/100049587/2215/8778/4353/5265/8778/3929/11026/3320/3326/1116/2495/2512/…
GO:0002274	myeloid leukocyte activation	373	-0.20687	-1.09556	0.142322	0.36856	2204/3600/3303/5478/10562/3949/8514/814/3565/51125/7040/1509/113277/160364/5170/302/57126/1118/258010/3329/6709/3240/972/1667/5049/51816/3958/3934/10855/3566/51719/7414/1991/3683/338339/2219/306/84868/5594/80142/6402/4069/10970/27180/3586/3848/387/9572/5806/6947/5880/11025/5879/3717/718/6590/1/4317/929/6036/3240/8673/1432/1435/718/3417/2547/10321/9342/823/427/5223/7133/7133/1437/10288/3735/929/56…
GO:0071621	granulocyte chemotaxis	93	-0.26554	-1.17263	0.142442	0.36856	6356/84639/120425/972/7409/3958/114609/5595/5880/5879/6368/4192/6354/6355/6364/1432/1435/3557/3627/3735/6288/4283/6373/3929/6368/27179
GO:0034113	heterotypic cell-cell adhesion	38	0.381178	1.26775	0.142546	0.36856	655/177/1824/1829/7412/55742/4897/3695/3685/965/7124/3689/23114
GO:2001057	reactive nitrogen species metabolic process	45	-0.321773	-1.22939	0.143186	0.3698	54/113277/64581/5743/2185/3586/5806/5879/3717/5447/4317/2643/183/3320/3326
GO:0055021	regulation of cardiac muscle tissue growth	34	-0.356064	-1.2642	0.143396	0.36993	5594/2931/5728/5999/2697/7528/5292/5600/1432/6910/7919/57817
GO:0008284	positive regulation of cell proliferation	450	0.249743	1.14094	0.143799	0.370555	7060/1311/57124/50937/3590/3952/4915/3479/115908/4854/3371/1271/3488/2335/3371/654/652/177/3371/2658/2260/3371/30835/2335/3371/1893/4254/4179/4313/1948/6422/5764/2335/3578/3643/3480/4916/4724/7099/6863/3371/2324/1001/2621/2041/4049/1081/8829/5335/8742/3977/3593/6387/2261/80781/4204/5741/7010/3481/9037/55423/8840/3479/3815/3458/3373/1436/8626/10000/6387/8772/8828/6386/7412/80380/5617/1489/4049/357…
GO:0035282	segmentation	31	0.404142	1.27993	0.14406	0.370811	10512/652/6422/4920/8829/8828/1856/23509
GO:0000165	MAPK cascade	479	0.247624	1.13521	0.14572	0.373919	5979/50937/6416/3952/4915/3479/27020/655/10457/4653/2690/3486/2335/1969/7077/654/652/177/54910/2658/2260/2335/4254/4035/389400/255743/7044/6422/2192/2335/4920/6367/2048/3643/2043/3480/6360/4916/9365/7099/3563/5998/57556/2324/4035/2621/3560/152007/8829/27330/27250/6091/83483/29937/5713/2261/369/79594/7010/355/54756/3481/10114/88/3479/3815/1436/948/6370/10220/6386/5781/1856/10457/1846/284/133396/33…
GO:0014902	myotube differentiation	35	0.388863	1.27305	0.145735	0.373919	50937/3479/5738/92304/4323/824/3479/6469/92737/4283/338773/57462/4851/8740/2323
GO:0060420	regulation of heart growth	35	-0.350822	-1.25346	0.145753	0.373919	5594/2931/5728/5999/2697/7528/5292/5600/1432/6910/7919/57817
GO:0046889	positive regulation of lipid biosynthetic process	35	0.388334	1.27132	0.146364	0.374685	654/337/221395/1081/824/2170/3458/2246/1081/207/7124/3630
GO:0034622	cellular protein-containing complex assembly	293	-0.215594	-1.11527	0.146377	0.374685	5747/3084/3304/56034/4676/11168/10273/3303/8350/79608/5899/9361/55814/5962/4088/6895/51053/8440/10728/27243/3925/3297/859/11075/2244/6905/3146/6804/6925/3303/25842/28958/6233/7040/6908/6046/6356/79778/3329/6709/27338/8775/7458/5618/2185/50810/51378/8562/24148/4729/5910/7411/8971/9997/3006/6637/9519/10073/387/7448/5562/51119/6188/1453/56681/5879/6431/3717/2885/283/142/25802/50632/6714/22919/3148/8…
GO:0043410	positive regulation of MAPK cascade	292	0.261388	1.15685	0.146766	0.375264	5979/50937/6416/3952/4915/3479/27020/10457/2690/3486/7077/652/177/54910/2260/4254/4035/389400/255743/4920/6367/3643/2043/3480/6360/4916/9365/7099/2324/4035/2621/152007/8829/6091/29937/2261/79594/7010/3481/3479/3815/1436/948/6370/6386/5781/1856/10457/284/3375/2246/8682/653361/1956/3814/3487/6358/5795/7124/5604/2066/4851/7164/3630/8482/8649/5660/8767
GO:0051168	nuclear export	54	-0.305258	-1.21673	0.147007	0.375463	29072/1660/1984/11315/29118/55110/7157/91746/10482/6741/8498/8536/55308/7295/5566/3313/51277/7040/11338/29107/9984/2810/6741/3181/6431/3178/8106/6432/9785/7157/7919
GO:0030178	negative regulation of Wnt signaling pathway	87	0.318574	1.21742	0.1476	0.376563	6424/115908/10076/4035/6422/4920/3484/3489/11197/4038/4035/83999/5713/147111/54894/1856/6469/129293/1649/3487/5710/4851/27123/5690/27122/2719/8313/27120/5071/5694/374946/5698/5691/5686/5717
GO:0033344	cholesterol efflux	20	0.44543	1.2922	0.147847	0.376687	337/4035/341/4035/55937/6469
GO:0045834	positive regulation of lipid metabolic process	68	0.334673	1.23095	0.147976	0.376687	654/337/221395/341/27329/1081/824/2261/7010/2170/5465/30968/3815/3458/23417/2246/1081/207/7124/3630
GO:0046209	nitric oxide metabolic process	44	-0.32376	-1.23006	0.148148	0.37671	54/113277/64581/5743/2185/3586/5806/5879/3717/5447/4317/2643/183/3320/3326
GO:0043312	neutrophil degranulation	273	-0.215396	-1.1085	0.148794	0.377935	160364/302/57126/1118/258010/6709/3240/1667/5049/51816/3958/3934/10855/51719/7414/1991/3683/338339/2219/306/5594/80142/6402/4069/10970/27180/3848/387/5806/6947/11025/5879/718/6590/1/4317/929/6036/3240/8673/1432/718/3417/2547/10321/9342/823/427/5223/7133/7133/10288/929/5645/5476/3303/12/4048/3074/100049587/2215/8778/4353/5265/8778/11026/3320/3326/1116/2495/2512/5657/81567
GO:0043900	regulation of multi-organism process	166	-0.234583	-1.13977	0.14937	0.378981	5578/596/3576/972/431705/83737/8724/3625/5047/3066/114132/149233/27183/302/222537/6895/10018/5440/27243/440275/6993/3624/348/338879/330/3600/8091/5478/397/25978/302/64581/2494/7353/972/6690/10084/282617/3594/2219/84868/3625/5595/29110/5439/5806/3456/25818/329/6590/1072/6355/6780/5481/5654/9450/91/9126/23435/3428/5020/23586/3428/4938/9636/3838/6772/8547/60489/4599/325
GO:1903053	regulation of extracellular matrix organization	21	0.437394	1.28324	0.149678	0.378987	2191/84168/4035/4035/1471
GO:0009612	response to mechanical stimulus	100	0.308607	1.20909	0.149701	0.378987	6416/10631/3371/3371/654/3371/3371/3371/84918/8738/1281/5764/84918/1277/285/7099/3371/9378/1265/4323/664/6387/355/8048/3815/2022/6387/8772/5781/8795/8915
GO:0045661	regulation of myoblast differentiation	28	0.410692	1.26897	0.14995	0.379202	50937/3486/652/91653/825
GO:0099173	postsynapse organization	80	0.323018	1.22139	0.150535	0.379408	7837/1893/7099/2621/8717/3303/3977/6091/6586/79594/117584/3458/3459/8772/5781/7850/260434/284/146722/7185/7124/9353/8767/3554/26525/865/3303/5071
GO:0060759	regulation of response to cytokine stimulus	80	0.323097	1.22169	0.150535	0.379408	10397/5802/869/5764/2048/3643/2043/3480/4916/57555/4038/9378/22871/8829/8828/26045/5789/4897/2047/1020/102/57497/3630/54413/2534/1607/10458
GO:0043200	response to amino acid	44	0.365837	1.25192	0.150601	0.379408	1291/4915/4313/1281/5764/1277
GO:0090183	regulation of kidney development	23	0.428096	1.27596	0.15069	0.379408	5979/655/652/55366
GO:0055013	cardiac muscle cell development	31	0.400595	1.2687	0.150858	0.379418	6416/3479/652/4604/9172/5465/88/8048/3479
GO:0060021	roof of mouth development	36	0.383928	1.26239	0.15125	0.379989	10541/1302/1280/1280/2048/444/84695/10220/6469/3638/7049
GO:0071214	cellular response to abiotic stimulus	128	-0.246209	-1.15391	0.151643	0.380148	1111/3297/943/440275/5603/8091/10988/5295/7040/51499/208/5743/5810/3659/51719/5599/208/23173/5429/836/8797/5595/5728/10276/2697/7528/5879/2885/2072/142/142/1432/5481/835/8111/2547/6591/3428/7157/1026/1936/3428/27063/183/5111/57817/1387/2056/5934
GO:0104004	cellular response to environmental stimulus	128	-0.246209	-1.15391	0.151643	0.380148	1111/3297/943/440275/5603/8091/10988/5295/7040/51499/208/5743/5810/3659/51719/5599/208/23173/5429/836/8797/5595/5728/10276/2697/7528/5879/2885/2072/142/142/1432/5481/835/8111/2547/6591/3428/7157/1026/1936/3428/27063/183/5111/57817/1387/2056/5934
GO:0042119	neutrophil activation	281	-0.214262	-1.10293	0.151811	0.380155	160364/302/57126/1118/258010/6709/3240/1667/5049/51816/3958/3934/10855/51719/7414/1991/3683/338339/2219/306/5594/80142/6402/4069/10970/27180/3848/387/5806/6947/11025/5879/718/6590/1/4317/929/6036/3240/8673/1432/718/3417/2547/10321/9342/823/427/5223/7133/7133/10288/929/5645/5476/3303/12/4048/3074/2213/100049587/2215/8778/4353/5265/8778/11026/3320/3326/1116/2495/2512/5657/81567
GO:0032092	positive regulation of protein binding	47	0.360299	1.24605	0.15263	0.381793	115908/1636/652/23129/4035/2043/10418/4035/8829/4242/4140/4318/567/1020/25805/8767
GO:0006399	tRNA metabolic process	35	-0.348983	-1.24689	0.152877	0.381996	54938/51010/6897/92675/8565/1615/6741/51091/3035/80324/3028/7453/3735
GO:0030595	leukocyte chemotaxis	146	-0.237839	-1.13707	0.153145	0.382169	6356/84639/120425/972/7409/1667/3958/2185/140596/114609/5595/3586/5228/7941/9547/51119/5880/5879/6368/4192/6354/6355/26585/6364/1432/1435/3557/6223/10850/3627/727/3735/56833/6288/4283/727/727/6373/8600/3929/6368/27179
GO:0051205	protein insertion into membrane	23	-0.393877	-1.26224	0.153277	0.382169	7157/596/10971/1956/10018/637/7533/5599/2810/7529/7534/64108/7157/3002
GO:0009953	dorsal/ventral pattern formation	26	0.414127	1.26725	0.153846	0.382842	652/6422/4681/4038/64388/6469/64399/1649/51684
GO:0023014	signal transduction by protein phosphorylation	481	0.246364	1.13037	0.15388	0.382842	5979/50937/6416/3952/4915/3479/27020/655/10457/4653/2690/3486/2335/1969/7077/654/652/177/54910/2658/2260/2335/4254/4035/389400/255743/7044/6422/2192/2335/4920/6367/2048/3643/2043/3480/6360/4916/9365/7099/3563/5998/57556/2324/4035/2621/3560/152007/8829/27330/27250/6091/83483/29937/5713/2261/369/79594/7010/355/54756/3481/10114/88/3479/3815/1436/948/6370/10220/6386/5781/1856/10457/1846/284/133396/33…
GO:2001252	positive regulation of chromosome organization	52	-0.304887	-1.20575	0.154657	0.384283	11284/1499/7040/8550/2641/23168/5594/140609/5595/8550/3181/408/2237/3184/3178/6591/7157/23476
GO:0042476	odontogenesis	56	0.344357	1.22997	0.154837	0.384283	655/5066/3371/3371/652/3371/3371/3371/5251/1277/1896/54829/3371/4038/249/80326/5465/8626
GO:0002792	negative regulation of peptide secretion	61	0.337075	1.22175	0.154959	0.384283	114899/3952/2335/2335/6422/2335/27242/2621/55366/10859/308/9466/1113/5781/7850/284
GO:0007009	plasma membrane organization	30	0.40254	1.26592	0.155302	0.384721	2934/2934/10397/53947/274/8048/29993/207/5660/94121/10458
GO:0002366	leukocyte activation involved in immune response	386	-0.204672	-1.0897	0.155722	0.385349	3565/51125/6097/51010/7040/1509/282618/160364/5170/302/57126/975/1118/258010/3329/6709/3240/1667/5049/51816/3958/3934/2185/10855/3594/3566/51719/7414/28514/1991/3683/9984/338339/2219/3441/306/84868/5594/80142/6402/3444/4069/10970/27180/3586/3848/387/5806/8995/7037/6947/5880/3452/11025/5879/3456/718/4192/7292/8809/6590/1/4317/929/6036/3240/8673/1432/3467/718/3417/64218/2547/10321/9342/823/427/5223…
GO:0042730	fibrinolysis	23	0.425267	1.26752	0.157417	0.389124	2191/3273/5328/350
GO:0051496	positive regulation of stress fiber assembly	25	0.418112	1.26535	0.157788	0.389625	4653/6422/6863/2041/8829
GO:0051897	positive regulation of protein kinase B signaling	113	0.299179	1.19121	0.158373	0.390652	5979/3952/4653/3488/2260/4254/389400/3643/3480/9365/2621/2261/7010/3481/9037/3815/2022/5781/284/3375/2246/1956/5795/57462/7124/942/2066/3630/7066/9965/2534/4233
GO:0006906	vesicle fusion	46	-0.314666	-1.2132	0.158986	0.391744	143187/10814/6845/4033/8417/143425/9482/23557/8877/27183/302/23673/338382/6804/8615/302/208/208/6860/9527/9342/2773/112755/8677
GO:0045766	positive regulation of angiogenesis	96	0.307823	1.19652	0.160121	0.394119	126393/64094/1003/2658/1893/1990/285/27329/2041/8829/5335/8742/7010/9037/3373/2022/10000/7423/2246/3099/94
GO:0010717	regulation of epithelial to mesenchymal transition	39	0.372014	1.24334	0.160398	0.39438	655/114990/652/6422/1277/152007/182/2022/6386
GO:0006446	regulation of translational initiation	23	-0.391119	-1.2534	0.16067	0.394629	6198/4690/1978/8440/440275/1979/7458/6198/10605/3315/1982/10289
GO:0002709	regulation of T cell mediated immunity	36	-0.340367	-1.22498	0.160932	0.394743	149233/6375/912/1178/339390/53833/5590/567/3146/3135/975/3329/3594/6885/909/51571/3456/7292/8809/7133/7133/2213
GO:0071706	tumor necrosis factor superfamily cytokine production	89	0.313442	1.20405	0.161156	0.394743	3952/3479/10457/177/5443/7099/2621/3593/10859/9466/3479/3458/3459/948/8772/945/5781/8915/10457/284/64115/5795/10417/942/566/8767/3593
GO:0045682	regulation of epidermis development	43	0.363898	1.2383	0.16123	0.394743	6424/135228/652/114803/1001/8717/11005/5275/3872/1515/8626/1041
GO:0009308	amine metabolic process	54	0.344649	1.223	0.161689	0.395447	26/27284/314/1312/5713/4204/112483/7412/10394/5710/3689/3630/5690/27163/6819/5071/5694/5698/5691/5686/5717/6999
GO:0002283	neutrophil activation involved in immune response	274	-0.214644	-1.10349	0.162568	0.395731	160364/302/57126/1118/258010/6709/3240/1667/5049/51816/3958/3934/10855/51719/7414/1991/3683/338339/2219/306/5594/80142/6402/4069/10970/27180/3848/387/5806/6947/11025/5879/718/6590/1/4317/929/6036/3240/8673/1432/718/3417/2547/10321/9342/823/427/5223/7133/7133/10288/929/5645/5476/3303/12/4048/3074/100049587/2215/8778/4353/5265/8778/11026/3320/3326/1116/2495/2512/5657/81567
GO:0006977	DNA damage response, signal transduction by p53 class mediator resulting in cell cycle arrest	21	-0.40738	-1.26861	0.163006	0.395731	835/7157/1026/1017/5111/5934
GO:0072413	signal transduction involved in mitotic cell cycle checkpoint	21	-0.40738	-1.26861	0.163006	0.395731	835/7157/1026/1017/5111/5934
GO:0072431	signal transduction involved in mitotic G1 DNA damage checkpoint	21	-0.40738	-1.26861	0.163006	0.395731	835/7157/1026/1017/5111/5934
GO:1902400	intracellular signal transduction involved in G1 DNA damage checkpoint	21	-0.40738	-1.26861	0.163006	0.395731	835/7157/1026/1017/5111/5934
GO:1902402	signal transduction involved in mitotic DNA damage checkpoint	21	-0.40738	-1.26861	0.163006	0.395731	835/7157/1026/1017/5111/5934
GO:1902403	signal transduction involved in mitotic DNA integrity checkpoint	21	-0.40738	-1.26861	0.163006	0.395731	835/7157/1026/1017/5111/5934
GO:0010863	positive regulation of phospholipase C activity	20	0.438252	1.27137	0.163445	0.396379	4915/2260/4916/5335/5741/3815
GO:0015718	monocarboxylic acid transport	45	0.360065	1.2387	0.164879	0.398982	3952/84647/1636/2167/22925/2170/5465/1109/948
GO:0071103	DNA conformation change	55	-0.298252	-1.19673	0.165192	0.398982	25/128312/4676/8350/983/9025/4361/3146/8091/25842/6233/6046/7150/8971/3006/9131/3181/5965/8260/142/3159/3148/142/5928/2547/7157/6046/10146
GO:0048193	Golgi vesicle transport	112	-0.250191	-1.15065	0.165231	0.398982	23163/29127/2153/338382/1445/5624/9179/29959/51125/6272/55738/8615/11345/287/55973/6709/8775/8774/55614/26088/2159/25837/1453/56681/2159/11127/9527/8673/150684/84364/84342/2158/2158/27095/3875/59349/5265
GO:0038034	signal transduction in absence of ligand	44	0.360126	1.23238	0.165383	0.398982	5979/219699/2260/4254/389400/1280/1280/3303/219699
GO:0097192	extrinsic apoptotic signaling pathway in absence of ligand	44	0.360126	1.23238	0.165383	0.398982	5979/219699/2260/4254/389400/1280/1280/3303/219699
GO:0051966	regulation of synaptic transmission, glutamatergic	27	0.405003	1.2477	0.166115	0.400328	594857/4920/57555/9378/22871/23025/1956/7124/1020/54413
GO:1903555	regulation of tumor necrosis factor superfamily cytokine production	85	0.314864	1.199	0.166338	0.400447	3952/3479/10457/177/5443/7099/2621/3593/10859/9466/3479/3458/3459/948/8772/945/5781/10457/284/64115/5795/10417/942/566/8767/3593
GO:0016311	dephosphorylation	153	0.28187	1.16947	0.166879	0.400664	148113/1003/6418/3486/10076/30833/54840/255743/5802/5764/54928/23075/79178/5778/761/8073/249/3458/945/4907/5781/248/5789/1846/54205/121256/9107/5502/196051/51251/5775/115024/251/5795/5523/7124/4952/283871/22978/5801/55
GO:2000106	regulation of leukocyte apoptotic process	43	0.361986	1.23179	0.167133	0.400664	652/4254/2621/6387/10859/338442/6387/8772/8915/5304
GO:0034440	lipid oxidation	42	-0.32043	-1.20728	0.167137	0.400664	208/26063/347/208/37/1632/1892/5562/7941/1666/5447/2168/3033/38/26275/1432
GO:0030195	negative regulation of blood coagulation	38	0.372102	1.23757	0.167445	0.400664	2191/3273/5328/350/3827/308/5624
GO:0061041	regulation of wound healing	81	0.317369	1.2016	0.167464	0.400664	2191/64094/135228/3273/177/5328/825/7099/350/58189/3827/308/5624/8840/948
GO:0044772	mitotic cell cycle phase transition	157	-0.232794	-1.12336	0.167754	0.400664	902/5933/6347/5682/5687/5685/891/6198/10393/7157/5720/596/11200/10537/6868/1956/983/10403/5311/1031/27183/5962/51053/1978/5683/3550/4361/27243/637/328/3624/5566/9510/8091/10197/7040/51499/8900/27338/4085/10263/6198/815/890/25949/3398/10776/2810/6500/2029/5728/5692/1453/22919/7324/5721/835/91/7157/1026/902/1017/23476/5111/4149/5934/3320
GO:0045844	positive regulation of striated muscle tissue development	38	0.371905	1.23691	0.168067	0.400664	50937/3479/652/2260/2817/1948
GO:0048636	positive regulation of muscle organ development	38	0.371905	1.23691	0.168067	0.400664	50937/3479/652/2260/2817/1948
GO:0007098	centrosome cycle	29	-0.357649	-1.22545	0.168352	0.400664	8850/983/5311/27243/1111/1499/25978/9768/11127/1070/1017
GO:0031023	microtubule organizing center organization	29	-0.357649	-1.22545	0.168352	0.400664	8850/983/5311/27243/1111/1499/25978/9768/11127/1070/1017
GO:0035051	cardiocyte differentiation	61	0.334012	1.21065	0.168536	0.400664	6416/3479/655/10512/652/1948/4604/9172/27250/182/5465/88/8048/3479/7412
GO:0010595	positive regulation of endothelial cell migration	56	0.340172	1.21502	0.168613	0.400664	64094/652/2260/2324/8829/5335/7010/9037/10000/8828/284/2246/506/207
GO:0009060	aerobic respiration	27	-0.36484	-1.22473	0.168687	0.400664	9377/9650/4191/2271/6472/3417/81889/1329
GO:0050804	modulation of chemical synaptic transmission	177	0.275798	1.16337	0.169196	0.401157	57689/4915/152330/27020/22883/177/64084/2894/5802/590/869/5764/594857/4920/6900/3908/2048/2043/57555/6863/22854/9378/22871/5335/43/4204
GO:0099177	regulation of trans-synaptic signaling	178	0.275581	1.16306	0.169242	0.401157	57689/4915/152330/27020/22883/177/64084/2894/5802/590/869/5764/594857/4920/6900/3908/2048/2043/57555/6863/22854/9378/22871/5335/43/4204
GO:0072577	endothelial cell apoptotic process	34	0.382892	1.24281	0.169685	0.401795	57124/2621/5335/27250/80781/7010/9037/284
GO:0042531	positive regulation of tyrosine phosphorylation of STAT protein	55	0.342324	1.21661	0.170245	0.402706	3952/3479/2690/3593/2261/8784/3479/3815/3458/1436/1489/3572/8784/133396/7124/2066/9244/3570/3593/2534/2688
GO:1901796	regulation of signal transduction by p53 class mediator	55	-0.297054	-1.19193	0.170501	0.4029	7157/960/3190/596/11200/972/3066/4361/1111/6749/6908/50484/51499/80010/8550/972/5810/161742/1459/8550/5562/6201/5600/1432/5928/6591/7157/8148/1017/27063
[truncated: 1,820 more rows]

## Sheet: Table S9
Table S9. Differential abundance analyses of the plasma proteomes of children undergoing nutritional supplementation.
[truncated: 9,958 more rows]

[truncated: 11 more sheets: Table S10, Table S11, Table S12, Table S13, Table S14, Table S15, Table S16, Table S17, Table S18, Table S19, Table S20]
